# Supplementary material for: S100 family proteins are linked to organoid morphology and EMT in pancreatic cancer
Source: Cell Death Differ. 2023 Feb 24;30(5):1155–65. doi: 10.1038/s41418-023-01126-z (PMC10154348; doi:10.1038/s41418-023-01126-z)
Supplement: Supplementary file 2 — Supplementary Table 2 [file 41418_2023_1126_MOESM2_ESM.xlsx]

## Sheet: Table S2
Table S2: Differentially expressed proteins in murine organoids (related to Figure 2)
Header of each column
logFC - log2 fold change between two groups
AveExpr - the mean of the log2 ratios/intensities across all samples. Since input matrix is log2 ratio values, it is the mean log2 ratios of all samples.
t - Limma output t-statistics
P.Value- Limma p-values
adj.P.Val - BH method adjusted Limma p-values
B - Limma B values*
count - PSM/peptide count values you assigned
sca.t - DEqMS t-statistics
sca.P.Value - DEqMS p-values
sca.adj.pval - BH method adjusted DEqMS p-values

## Sheet: Samples
UniProt ID	Gene Name	Sequence Coverage	Protein Name	Normal YFP+ 1120	Normal YFP+ 1145	Normal YFP+ 1372	Normal YFP+ 1483	Normal YFP+ 1544	Tumor YFP+EpCAM+ 1106	Tumor YFP+EpCAM+ 1380	Tumor YFP+EpCAM+ 1909	Tumor YFP+EpCAM+ 1383	Tumor YFP+EpCAM+ 1722	Tumor YFP+EpCAM+ 1445	Tumor YFP+EpCAM+ 1091	Tumor YFP+EpCAM+ 1547	Tumor YFP+EpCAM+ 1586	Tumor YFP+EpCAM+EpCAM- 1106	Tumor YFP+EpCAM+EpCAM- 1380	Tumor YFP+EpCAM+EpCAM- 1909	Tumor YFP+EpCAM+EpCAM- 1383	Tumor YFP+EpCAM+EpCAM- 1722	Tumor YFP+EpCAM+EpCAM- 1445	Tumor YFP+EpCAM+EpCAM- 1091	Tumor YFP+EpCAM+EpCAM- 1547	Tumor YFP+EpCAM+EpCAM- 1586	Metastatic YFP+ 1586	Metastatic YFP+ 1091	Metastatic YFP+ 1106	Metastatic YFP+ 1586	Metastatic YFP+ 1547	Metastatic YFP+ 1586	Metastatic YFP+ 1445	Metastatic YFP+ 1909
A2A432	Cul4b	40.9	Cullin-4B (CUL-4B)	17.8403	17.9245	17.9042	18.0349	18.167	17.5658	18.07	18.0554	17.9458	18.1431	17.9927	18.2176	17.8634	18.3733	17.7349	18.1823	18.0561	17.9629	17.894	17.9515	17.9648	18.033	18.0993	17.6073	18.0888	18.1537	18.0665	18.3405	18.0349	18.2738	17.7984
A2A4P0	Dhx8	21.5	ATP-dependent RNA helicase DHX8 (EC 3.6.4.13) (DEAH box protein 8)	14.5173	14.6328	15.4263	14.5428	15.9318	15.4386	16.0899	14.4952	15.6264	16.1151	14.3642	14.5613	14.4754	16.134	16.0513	15.684	16.2145	14.6783	15.0254	15.5285	15.4183	14.7401	16.1757	15.1228	15.97	14.3082	16.3773	15.6362	14.3854	14.6144	14.3702
A2A5R2	Arfgef2	29.8	Brefeldin A-inhibited guanine nucleotide-exchange protein 2 (Brefeldin A-inhibited GEP 2) (ADP-ribosylation factor guanine nucleotide-exchange factor 2)	16.9516	16.8563	17.0201	17.1329	17.268	16.9875	17.0865	16.9765	16.8986	16.9794	17.074	17.2124	16.8943	17.4043	16.8446	17.0623	16.9667	17.1829	17.0352	17.0223	16.9357	17.1379	17.0665	17.1298	16.2391	17.1184	16.7862	17.2317	16.4979	15.6428	17.0468
A2A690	Tanc2	16.8	Protein TANC2 (Tetratricopeptide repeat, ankyrin repeat and coiled-coil domain-containing protein 2)	16.7945	14.7085	14.9728	14.9041	17.1297	14.8171	16.9079	14.7602	14.4482	14.7078	14.7529	14.7613	14.5407	17.0067	14.7657	14.523	14.7935	17.0239	17.1629	14.5696	14.7518	17.418	14.6881	14.9457	17.2323	14.7892	16.7149	14.9796	17.2242	14.492	14.8161
A2A699	Fam171a2	16.7	Protein FAM171A2	11.4158	11.6803	11.4889	11.4502	14.6282	11.2262	14.8911	11.3114	11.3394	11.4149	11.4742	11.2863	11.2758	11.459	11.7426	14.2243	11.3495	14.2641	11.6577	14.3615	11.5712	11.6428	11.4612	11.3956	11.2576	11.2112	11.3313	11.3268	11.4727	11.1748	11.4554
A2A6A1	Gpatch8	26.2	G patch domain-containing protein 8	16.1769	15.9679	16.1361	15.9357	16.0403	15.9592	16.0378	16.1953	15.5136	16.3255	15.7539	15.6893	15.9803	15.8461	15.5804	15.9264	16.1898	15.9989	16.3496	16.073	16.066	15.9765	16.1013	16.0535	16.1143	16.0713	16.2977	15.3285	16.1439	16.044	15.6519
A2A6Q5	Cdc27	25	Cell division cycle protein 27 homolog	17.1287	16.9159	17.0846	16.6616	16.7466	17.0266	17.0157	16.5445	16.4925	16.9747	16.666	16.69	16.5679	16.8056	16.6281	16.66	17.2246	16.5489	17.5037	16.7751	16.4366	16.4199	17.2153	17.1922	16.7378	17.0623	16.3629	16.5079	16.575	16.5263	16.1225
A2A791	Zmym4	26.1	Zinc finger MYM-type protein 4 (Zinc finger protein 262)	16.224	16.2134	16.3054	16.0678	16.1054	15.0103	15.9995	15.9692	16.0536	15.7581	15.7652	15.754	15.8391	15.7738	15.9711	15.8699	15.7708	15.8017	15.8306	15.947	15.929	16.1012	15.7956	15.6417	16.5391	15.6875	15.4469	15.4615	16.1178	15.5768	15.866
A2A7S8	Kiaa1522	51.3	Uncharacterized protein KIAA1522	18.318	18.275	18.2162	18.1518	17.8808	18.7287	18.3891	18.6317	18.2494	18.5071	18.2363	17.8365	17.9144	18.5588	18.3467	18.5428	18.9631	18.6209	18.492	18.6776	18.7397	18.7176	18.794	18.5101	18.4156	18.4129	19.2174	18.031	17.8442	18.5263	18.2201
A2A863	Itgb4	60.4	Integrin beta-4 (CD antigen CD104)	18.8248	18.8059	18.8219	18.5733	19.2795	19.4931	19.5325	19.6056	19.7275	19.387	18.7867	16.9514	17.8801	18.4839	19.1465	19.682	19.8107	19.572	19.7346	19.5912	19.7978	19.7355	19.6186	18.8328	18.2302	18.562	19.3158	16.8309	17.911	18.0106	18.2305
A2A8L5	Ptprf	44.2	Receptor-type tyrosine-protein phosphatase F (EC 3.1.3.48) (Leukocyte common antigen related) (LAR)	17.2334	16.871	17.185	17.3625	16.7606	16.5832	17.2992	17.7687	17.7972	16.8534	16.1433	16.147	16.9975	15.719	17.2256	17.9678	17.1657	17.8083	16.6594	17.8352	17.8434	17.694	17.0363	16.2295	16.465	15.7617	17.1683	16.4846	16.3463	15.5505	16.6371
A2A8Z1	Osbpl9	40.8	Oxysterol-binding protein-related protein 9 (ORP-9) (OSBP-related protein 9)	17.3832	17.5124	17.5257	17.3608	17.1412	17.1615	17.1721	17.3689	17.2103	17.0819	16.6566	16.8171	16.6279	16.809	17.1398	17.3635	17.5265	17.4827	17.2664	17.4475	17.2736	17.6409	17.6427	16.9308	15.9469	16.8543	16.8682	16.7314	16.7636	17.0786	16.26
A2A935	Prdm16	16	Histone-lysine N-methyltransferase PRDM16 (EC 2.1.1.367) (PR domain zinc finger protein 16) (PR domain-containing protein 16) (Transcription factor MEL1) (MDS1/EVI1-like gene 1)	18.3681	17.9827	18.4623	18.448	18.1578	17.9946	18.4742	17.9941	17.3646	18.2684	17.7226	17.8445	17.9825	18.0417	17.9218	18.0294	18.441	18.2945	18.6135	17.8344	18.1044	17.9467	17.7727	18.2212	17.8596	17.969	17.7347	16.5118	17.8073	18.3256	18.2131
A2A9C3	Szt2	10.6	KICSTOR complex protein SZT2 (Seizure threshold 2 protein) (Transcript increased in glutamate resistance) (TIGR)	16.1492	16.3441	16.1135	16.0934	15.875	15.6143	16.0996	15.8473	15.8793	15.9179	15.2898	14.662	15.731	15.3412	14.7376	15.9361	15.5618	16.0021	15.9081	16.0652	15.9485	15.1419	15.6857	14.8703	16.3082	15.2676	15.6068	15.5328	15.536	15.5321	15.4406
A2A9F4	Kdf1	35	Keratinocyte differentiation factor 1	16.5197	16.3379	16.4454	16.4518	15.8841	15.346	16.3126	16.9184	16.1815	16.5748	14.8981	15.0539	14.9374	15.0145	16.0775	16.5203	16.5936	16.6621	16.5088	16.6677	16.6673	16.4968	16.0577	15.0584	16.2817	15.5862	16.4319	14.9919	14.965	14.6984	14.8282
A2AAE1	Kiaa1109	10.2	Transmembrane protein KIAA1109 (Fragile site-associated protein homolog)	15.0373	14.7588	14.9478	15.1139	14.5785	15.5138	14.6614	15.1904	14.5655	14.8677	15.0966	15.4413	16.0959	15.9171	14.7897	14.5705	15.1483	14.2648	14.043	14.8077	15.1764	14.9896	15.0138	15.4255	15.6654	15.749	14.2267	14.0914	15.6658	13.9263	15.923
A2AAY5	Sh3pxd2b	41.7	SH3 and PX domain-containing protein 2B (Factor for adipocyte differentiation 49) (Tyrosine kinase substrate with four SH3 domains)	18.3394	18.3507	18.4369	18.2538	17.9397	17.6969	18.0138	17.8657	17.6305	17.7573	17.8747	18.0842	17.6325	17.7653	17.2525	17.9339	17.574	17.745	17.4066	18.1346	17.941	17.9307	17.7284	17.9354	18.8401	18.0047	17.9877	17.5896	17.7642	18.3059	17.3757
A2AB59	Arhgap27	32.6	Rho GTPase-activating protein 27 (CIN85-associated multi-domain-containing Rho GTPase-activating protein 1) (Rho-type GTPase-activating protein 27)	16.4486	16.5961	16.4589	16.772	17.3203	16.9615	17.0313	17.0523	16.8093	17.3997	17.1487	15.8937	16.2083	17.3421	16.6631	17.1249	17.3572	17.114	17.5744	16.8072	17.3838	17.2447	17.5152	16.8858	16.2931	16.9092	17.45	14.894	16.1566	16.8529	16.7617
A2ABV5	Med14	23.2	Mediator of RNA polymerase II transcription subunit 14 (Cofactor required for Sp1 transcriptional activation subunit 2) (CRSP complex subunit 2) (Mediator complex subunit 14) (Thyroid hormone receptor-associated protein complex 170 kDa component) (Trap170)	16.6112	16.5821	16.5883	16.4004	16.1736	16.5247	16.4681	16.4518	16.437	16.4799	15.9516	16.0865	16.1427	16.2125	16.5323	16.5882	16.6933	16.3574	16.5141	16.3506	16.5566	16.4221	16.615	16.5303	16.482	16.4087	16.3461	15.9064	16.1781	16.4006	15.9891
A2ACJ2	Faap100	19	Fanconi anemia core complex-associated protein 100 (Fanconi anemia-associated protein of 100 kDa)	14.6339	12.2307	12.237	12.4272	14.1378	12.3959	12.3371	12.5849	12.2405	12.1494	13.9953	12.3237	12.1686	12.203	12.6273	14.717	14.5356	12.0323	14.7551	12.168	12.1215	12.2109	14.1237	12.0377	12.192	12.5298	12.1283	12.291	12.057	12.2461	11.8972
A2ACP1	Ttc39a	24.7	Tetratricopeptide repeat protein 39A (TPR repeat protein 39A)	18.5613	14.544	18.5452	18.9746	15.5038	14.795	18.7564	18.6201	17.8522	14.5707	14.9109	14.8447	14.9103	14.3591	18.2535	14.5743	14.6359	19.1461	18.7072	15.0391	14.3009	14.4719	14.1866	14.394	14.5598	14.0632	15.8356	14.3039	15.1405	14.9896	14.3738
A2AF47	Dock11	38.9	Dedicator of cytokinesis protein 11 (Activated Cdc42-associated guanine nucleotide exchange factor) (ACG) (Zizimin-2)	17.1908	16.8139	17.2871	16.8504	15.9335	18.3526	16.4307	17.9087	16.3911	17.5984	16.9785	18.7211	16.9933	18.6662	16.5225	16.7488	18.2239	16.168	17.3997	17.0189	17.3211	16.5983	18.0138	17.5788	18.0986	18.4432	17.8602	18.3697	16.7857	17.6161	16.6938
A2AG58	Bclaf3	25	BCLAF1 and THRAP3 family member 3	13.8092	15.3449	14.2107	14.4819	14.9821	14.7012	14.397	13.8236	13.7183	15.8753	14.0556	14.073	13.9312	14.3863	13.8586	13.1727	13.7354	13.5055	15.2743	13.6028	15.6534	13.617	14.2376	15.8476	15.7196	13.4096	13.7848	15.4043	13.6472	13.5964	14.5502
A2AGH6	Med12	27.9	Mediator of RNA polymerase II transcription subunit 12 (Mediator complex subunit 12) (OPA-containing protein) (Thyroid hormone receptor-associated protein complex 230 kDa component) (Trap230) (Trinucleotide repeat-containing gene 11 protein)	16.7332	16.6552	16.7501	16.5331	16.382	16.5912	16.7215	16.8535	16.5358	16.65	16.1246	16.3407	16.3451	16.8041	16.5038	16.8435	16.6903	16.6181	16.6125	16.5938	16.7285	16.7254	16.6762	16.7695	16.6072	16.5853	16.688	16.1278	16.5074	16.6993	16.2765
A2AGT5	Ckap5	46.2	Cytoskeleton-associated protein 5	17.4419	17.335	17.3807	17.3854	17.4215	17.7089	17.4767	17.5303	17.6246	17.8683	17.9773	18.0032	17.745	17.8231	18.3265	17.5162	18.1038	17.4325	17.8236	17.5024	17.4258	17.4792	18.2676	18.1693	17.2116	17.8037	17.7978	18.1317	17.8359	18.0031	17.9509
A2AH22	Ambra1	15.9	Activating molecule in BECN1-regulated autophagy protein 1	14.7986	15.052	15.0399	14.8729	14.8658	14.0497	14.7503	15.0797	14.923	14.7457	14.9321	15.0451	14.8377	15.0853	14.8807	14.9586	13.9685	14.2819	14.5951	14.6671	14.2167	14.5382	14.9169	15.1486	13.9545	14.8924	15.0338	14.9655	14.9689	15.3552	14.8358
A2AHC3	Camsap1	31.2	Calmodulin-regulated spectrin-associated protein 1	16.1704	16.1518	16.2011	16.1605	16.0225	15.6709	16.1694	16.0613	16.0777	16.0355	15.755	16.0063	15.8345	16.0064	15.9218	16.188	16.0516	16.1276	15.772	16.2395	16.1005	16.1724	16.1383	16.2222	16.7161	15.7057	16.2821	16.1898	15.917	16.1927	15.7002
A2AI05	Ndor1	16.9	NADPH-dependent diflavin oxidoreductase 1 (EC 1.18.1.-) (NADPH-dependent FMN and FAD-containing oxidoreductase)	15.3772	15.3369	15.2787	13.3499	13.4308	13.3224	15.4135	12.8639	13.253	13.161	13.3548	13.0913	13.14	13.0468	13.078	12.9771	13.4366	13.3404	13.3231	13.192	13.3401	13.1139	15.1059	15.1099	13.2928	12.9446	12.9135	15.095	13.9183	15.0628	13.2206
A2AI08	Tprn	42.7	Taperin	17.8217	17.6654	17.7887	17.6918	18.0008	18.1287	17.6472	17.8945	17.892	18.0329	18.2823	18.0731	17.6455	17.9261	17.7617	17.4022	18.3225	18.0227	18.1444	17.746	18.0942	17.7688	17.8086	17.9058	18.4758	17.6625	18.6974	17.0895	17.4909	17.583	18.2548
A2AIV2	Virma	20	Protein virilizer homolog	15.2334	15.3938	15.3702	15.3876	15.2769	15.4963	15.5166	15.554	15.4269	15.0669	14.5583	14.9366	14.9816	15.3522	15.3921	15.811	15.9327	15.2145	15.3181	15.6931	15.8242	15.4932	15.4968	15.2785	16.0837	15.4189	15.7337	13.6551	15.4152	15.2717	14.4494
A2AJ15	Man1b1	32.8	Endoplasmic reticulum mannosyl-oligosaccharide 1,2-alpha-mannosidase (EC 3.2.1.113) (ER alpha-1,2-mannosidase) (ER mannosidase 1) (ERMan1) (Man9GlcNAc2-specific-processing alpha-mannosidase) (Mannosidase alpha class 1B member 1)	15.9612	15.9004	15.7763	15.8594	15.6242	15.5828	15.8794	15.8122	16.012	15.6092	16.2492	15.865	15.6979	15.9196	15.8471	15.8527	15.8085	15.8309	15.9024	15.8963	15.9551	15.6224	15.9995	16.0165	16.0687	15.7516	15.8542	15.8585	15.8466	15.5463	16.0214
A2AJI0	Map7d1	34.3	MAP7 domain-containing protein 1	17.4401	17.5329	17.327	17.5117	17.14	17.7218	17.3627	17.5267	17.5002	17.8128	17.4405	16.9022	17.0053	17.194	17.4266	17.4318	17.6519	17.2095	17.5791	17.5038	17.3002	17.2816	17.5939	17.0565	18.0379	17.1151	18.078	17.1113	16.8991	18.2557	17.3286
A2AJL3	Fggy	15.4	FGGY carbohydrate kinase domain-containing protein (D-ribulokinase FGGY) (EC 2.7.1.47)	16.5149	14.2166	16.2597	17.1637	16.0477	14.8758	13.7493	14.5066	13.7919	15.0684	13.6302	13.6465	13.2062	13.5829	14.0206	12.853	13.3209	15.5738	14.1132	13.6131	14.5511	14.0583	13.6913	14.3878	14.3015	14.6413	13.7647	14.9408	13.1707	13.6609	14.3042
A2AJN7	Slc4a11	29.4	Solute carrier family 4 member 11 (Sodium borate cotransporter 1) (NaBC1)	17.0121	17.2005	16.6767	16.8256	17.2601	13.9026	17.2632	16.5979	17.1326	15.5005	14.5162	13.9057	14.9274	14.9516	14.608	17.0099	15.0653	16.8684	13.1799	17.291	16.6718	16.8718	14.7571	15.2621	16.1988	14.3058	15.5037	15.2989	13.557	15.6092	15.3493
A2AKG8	Focad	26.1	Focadhesin	15.8527	15.6119	15.8026	15.8077	15.2213	15.9777	16.0513	16.2325	16.1526	16.0414	15.8863	16.785	15.9415	16.5816	16.0607	16.2218	16.2732	16.1787	16.0443	16.1706	16.1996	16.2424	16.3703	16.1667	15.6847	16.4341	16.3756	16.7891	15.53	16.3019	15.5766
A2AKQ0	Slc35d1	29	UDP-glucuronic acid/UDP-N-acetylgalactosamine transporter (UDP-GlcA/UDP-GalNAc transporter) (Solute carrier family 35 member D1)	13.7851	13.7791	14.2223	13.2456	14.009	13.9267	13.5268	13.2508	13.5369	15.856	13.7679	16.5408	13.3311	13.7623	14.0254	13.7438	15.8057	14.3357	13.7397	13.7787	15.3122	13.5347	13.506	12.9613	13.6989	13.4504	14.1615	16.7062	12.517	13.9368	13.4393
A2AKX3	Setx	19.5	Probable helicase senataxin (EC 3.6.4.-) (Amyotrophic lateral sclerosis 4 protein homolog) (SEN1 homolog)	15.2677	14.9745	15.6845	14.169	15.2576	14.3587	14.6541	14.2036	14.2881	14.282	14.8289	15.4021	15.8367	14.9723	15.0972	15.8672	14.026	15.379	14.9343	15.1748	14.3307	15.398	14.78	15.2151	15.9774	15.6251	16.0355	14.7018	14.2148	14.9875	15.4011
A2ALK8	Ptpn3	29.4	Tyrosine-protein phosphatase non-receptor type 3 (EC 3.1.3.48)	15.0925	15.2433	15.329	15.4666	15.2701	15.9265	15.7802	16.14	15.8536	15.4058	14.3141	14.808	14.665	14.9378	16.2117	15.7924	16.5477	15.9807	15.0163	15.7688	15.8586	15.7921	16.2548	15.0203	15.6964	15.824	16.6864	14.7022	14.4584	15.8804	14.4371
A2ALS5	Rap1gap	42.7	Rap1 GTPase-activating protein 1 (Rap1GAP) (Rap1GAP1) (ARPP-90)	16.2442	16.4318	16.4862	16.2628	16.669	16.186	16.8006	16.6002	16.468	17.2571	16.806	17.2432	15.8017	16.3602	15.6308	16.5573	16.4811	16.8093	17.6976	16.7647	16.5079	16.586	16.5305	17.0035	16.2863	17.1505	16.473	17.146	15.0818	16.3085	16.4529
A2ALU4	Shroom2	45.8	Protein Shroom2 (Protein Apxl)	17.9015	17.9565	17.8828	18.2413	17.9719	17.616	17.9198	18.1707	17.8551	18.0183	17.0758	17.4852	17.5372	17.8565	17.5656	18.1927	17.9927	18.1396	17.7383	18.1273	18.3164	18.2139	17.8568	17.7255	17.9705	17.5556	18.0983	17.0851	17.1502	17.2692	16.1911
A2ALW5	Dnajc25	31.4	DnaJ homolog subfamily C member 25	15.6791	15.9486	15.5444	15.3973	14.8492	15.2773	15.0006	15.0076	15.4038	15.4943	14.4028	14.4966	14.1709	14.5909	14.8646	15.4234	15.2276	15.2893	15.4031	15.332	15.4494	15.4232	14.4044	14.6856	16.2087	14.103	15.4822	14.7639	14.1546	14.6002	15.304
A2AM29	Mllt3	16.3	Protein AF-9 (Myeloid/lymphoid or mixed-lineage leukemia translocated to chromosome 3 protein homolog)	10.706	10.6422	10.8983	10.485	10.5378	10.6992	10.7725	13.7299	10.7289	10.4947	10.6967	10.778	10.657	10.5617	10.7181	14.6011	10.6595	14.3724	10.928	10.5186	10.5176	10.657	10.8458	10.4901	10.5997	10.6162	14.7234	10.7908	10.5759	10.517	10.6936
A2AN08	Ubr4	47.7	E3 ubiquitin-protein ligase UBR4 (EC 2.3.2.27) (N-recognin-4) (RING-type E3 ubiquitin transferase UBR4) (Zinc finger UBR1-type protein 1) (p600)	18.7006	18.5358	18.6584	18.7371	18.5217	18.8732	18.8324	18.9884	18.764	19.1112	18.8166	19.0774	18.8237	18.8459	18.5236	18.8399	18.8963	18.9612	19.0345	18.8614	18.7098	18.9487	18.7015	18.978	18.8111	18.8677	18.7963	18.9321	18.8547	18.7077	19.1613
A2APB8	Tpx2	34.4	Targeting protein for Xklp2	16.9221	16.9146	16.3759	16.4368	16.6938	18.7102	17.2523	18.2272	16.9254	18.422	18.3526	19.1225	18.3944	18.7705	18.904	17.0234	19.1457	16.5164	18.5057	17.1808	16.8692	16.7099	19.0309	18.8562	17.6768	18.6513	18.939	18.7765	18.8269	19.1331	18.9607
A2APT9	Klhdc7a	27	Kelch domain-containing protein 7A	15.5454	16.1169	15.4272	14.6738	15.4717	13.4143	15.147	13.2629	14.8595	13.2546	13.1753	13.3006	13.1834	13.5351	13.4496	13.3187	13.3609	14.6988	14.8307	14.8536	13.5104	13.4597	13.662	13.4426	13.3791	13.1879	13.4608	13.3953	13.0894	13.2421	13.4182
A2APV2	Fmnl2	34.5	Formin-like protein 2 (Protein Man)	16.074	15.9068	16.0336	16.1382	16.4152	17.157	16.8256	16.7468	16.4806	17.2113	16.9574	16.7084	16.7323	17.3525	16.3204	16.9184	16.8314	16.5474	17.0736	16.298	16.9779	16.5926	17.6703	17.3425	16.5612	17.2862	16.7402	17.4726	17.1452	17.1576	17.3728
A2APY7	Ndufaf5	47.8	Arginine-hydroxylase NDUFAF5, mitochondrial (EC 1.-.-.-) (NADH dehydrogenase [ubiquinone] 1 alpha subcomplex assembly factor 5) (Putative methyltransferase NDUFAF5) (EC 2.1.1.-)	16.0283	16.172	15.9976	16.1893	16.0166	15.8519	16.0313	15.2794	16.1373	16.1846	15.8792	16.0081	14.9393	15.0733	16.0964	16.259	16.1056	16.2196	16.1631	16.142	16.247	16.2658	15.9148	15.8285	16.5998	15.6805	15.7911	15.618	15.9595	15.9964	15.9082
A2AQ07	Tubb1	45.5	Tubulin beta-1 chain	16.9986	15.166	14.9876	17.0176	15.1647	14.9619	16.6261	15.0951	14.8849	14.9322	14.8586	17.3975	15.0984	14.62	14.9612	16.9286	15.9414	15.3038	14.9877	16.9663	14.5147	14.9006	17.3202	14.8078	18.0389	14.7145	15.0877	14.8133	15.2835	17.8952	16.8125
A2AQ19	Rtf1	27.3	RNA polymerase-associated protein RTF1 homolog	16.1289	16.3567	16.1529	15.9538	16.0704	14.83	16.0106	15.5912	15.8437	16.0893	15.8728	15.8597	15.6475	15.9532	16.4134	15.7488	15.9825	15.9997	16.2637	15.8928	15.909	15.8966	16.3709	15.9163	16.5384	15.9545	16.6135	16.0062	15.8745	16.3229	15.4247
A2AQ25	Skt	43.9	Sickle tail protein (Enhancer trap locus 4)	17.6367	17.6729	17.8115	17.6415	17.5277	17.1918	17.4182	17.5649	17.2735	17.3542	17.1285	17.8522	17.6142	17.6924	17.295	17.5687	17.2144	17.4759	17.1893	17.6478	17.6933	17.4887	17.3763	17.4461	18.4386	17.5313	18.0559	17.7118	17.8102	18.0854	17.5261
A2AR02	Ppig	21	Peptidyl-prolyl cis-trans isomerase G (PPIase G) (Peptidyl-prolyl isomerase G) (EC 5.2.1.8) (Cyclophilin G) (Rotamase G)	14.8593	15.8751	15.9081	15.9756	15.0402	14.451	14.7923	14.581	16.275	15.4829	14.8108	16.1358	15.8324	14.6717	16.4232	14.5485	16.1505	15.941	14.8447	14.5575	16.2455	14.9029	15.8589	16.106	15.2779	16.3566	14.4239	16.0891	14.7187	16.099	14.3892
A2ARP1	Ppip5k1	17.5	Inositol hexakisphosphate and diphosphoinositol-pentakisphosphate kinase 1 (EC 2.7.4.21) (EC 2.7.4.24) (Diphosphoinositol pentakisphosphate kinase 1) (Histidine acid phosphatase domain-containing protein 2A) (InsP6 and PP-IP5 kinase 1) (VIP1 homolog)	14.4696	13.7653	13.4527	13.517	13.568	13.3237	13.4122	13.2062	13.4103	14.0359	13.9134	13.1866	13.9129	13.4331	13.411	13.3944	14.1789	14.5881	13.6946	14.619	13.5732	13.3763	13.7083	14.8162	17.1086	13.6394	15.1031	13.5133	13.4065	15.9226	16.465
A2ASQ1	Agrn	49.1	Agrin [Cleaved into: Agrin N-terminal 110 kDa subunit; Agrin C-terminal 110 kDa subunit; Agrin C-terminal 90 kDa fragment (C90); Agrin C-terminal 22 kDa fragment (C22)]	18.9753	19.3804	19.1395	19.4293	18.3266	18.3568	18.4684	18.7198	18.8466	18.335	17.5213	16.836	18.4698	17.6562	17.9548	18.951	17.8832	19.1662	18.1876	18.912	19.0688	18.8122	17.743	18.0453	19.2688	17.3858	17.9628	16.9655	18.3835	17.9105	18.2443
A2ASZ8	Slc25a25	33.7	Calcium-binding mitochondrial carrier protein SCaMC-2 (Small calcium-binding mitochondrial carrier protein 2) (Solute carrier family 25 member 25)	14.7212	14.7873	15.3185	15.3117	14.6237	14.6145	14.5043	14.7316	14.4525	14.5663	14.0497	15.2599	14.8593	14.762	15.459	15.3483	15.2841	14.9187	15.2977	15.1401	15.5299	15.5646	15.422	14.491	15.8015	15.1464	15.5488	14.5777	15.5569	15.788	14.2381
A2AT37	Upf2	30.8	Regulator of nonsense transcripts 2 (Nonsense mRNA reducing factor 2) (Up-frameshift suppressor 2 homolog) (Upf2)	16.7897	16.5684	16.6689	16.3784	16.7502	16.6131	16.7676	16.6081	16.8813	16.8357	16.444	17.123	16.9677	16.7129	17.1652	16.8496	16.5758	16.522	16.9313	16.85	16.7398	16.8766	17.0865	16.9039	16.1117	16.8581	16.0243	16.9939	16.9599	17.0978	16.7207
A2AWA9	Rabgap1	41.5	Rab GTPase-activating protein 1 (GAP and centrosome-associated protein) (Rab6 GTPase-activating protein GAPCenA)	18.3029	18.1746	18.2523	18.3104	18.259	17.846	18.2304	18.1148	18.0031	17.981	18.1983	18.4504	18.3651	18.3601	18.2639	18.2634	18.2082	18.2357	18.1432	18.1325	18.2111	18.3577	18.5349	18.3775	17.6534	18.1293	18.1957	18.3209	18.3549	18.1801	18.295
A2AWL7	Mga	9.5	MAX gene-associated protein	13.2869	15.3855	14.7418	15.0706	13.4521	13.1284	14.8078	13.4872	14.627	14.7221	13.0638	13.9076	13.2525	13.3875	15.2125	13.2851	14.5416	13.2598	15.114	13.22	13.1596	13.3495	14.5408	13.2641	13.2772	13.2468	13.3055	13.4041	13.0977	13.0704	13.2115
A2AWP8	Arhgef10l	25.9	Rho guanine nucleotide exchange factor 10-like protein (GrinchGEF)	17.2075	17.0566	17.1209	16.9456	17.0358	16.4305	16.8606	16.2493	16.7926	16.1326	16.117	15.8208	15.9769	16.0532	16.7365	16.5276	16.4482	17.0981	16.0931	16.9864	16.3735	16.8574	16.6117	15.9484	16.8966	16.4362	16.4926	15.3008	16.2239	16.9412	16.6083
A2AWT3	Atxn7l3	39.8	Ataxin-7-like protein 3 (SAGA-associated factor 11 homolog)	16.0816	16.1021	16.3254	16.0958	15.771	15.6308	15.9043	16.0198	14.5481	15.86	14.1118	14.4919	14.4027	14.5817	14.5622	14.6405	14.659	14.5256	16.0195	15.8832	14.4022	15.8094	14.5355	14.2758	16.4847	15.3755	14.2183	14.5366	15.7261	14.4436	14.2653
A2BDX3	Mocs3	21.7	Adenylyltransferase and sulfurtransferase MOCS3 (Molybdenum cofactor synthesis protein 3) [Includes: Molybdopterin-synthase adenylyltransferase (EC 2.7.7.80) (Adenylyltransferase MOCS3) (Sulfur carrier protein MOCS2A adenylyltransferase); Molybdopterin-synthase sulfurtransferase (EC 2.8.1.11) (Sulfur carrier protein MOCS2A sulfurtransferase) (Sulfurtransferase MOCS3)]	16.8183	16.4714	14.7919	14.8991	17.0264	15.0903	15.1355	15.9676	15.5999	14.8939	17.1607	16.8402	17.0382	16.3994	15.1899	16.2888	15.2111	14.8703	14.8745	16.1196	14.9627	15.1924	14.5998	14.7734	16.6485	15.9112	16.6997	14.7764	14.8886	14.6143	17.4072
A2BH40	Arid1a	32.3	AT-rich interactive domain-containing protein 1A (ARID domain-containing protein 1A) (BRG1-associated factor 250) (BAF250) (BRG1-associated factor 250a) (BAF250A) (Osa homolog 1) (SWI-like protein) (SWI/SNF complex protein p270) (SWI/SNF-related, matrix-associated, actin-dependent regulator of chromatin subfamily F member 1)	18.2594	18.1895	18.1934	18.1329	17.5049	17.8553	17.7699	18.0311	17.582	17.9959	17.6335	16.6974	17.7991	17.646	17.7556	17.9569	18.0426	17.8544	17.8911	18.0508	18.0423	17.772	17.6169	17.5718	18.4921	17.7562	18.2191	16.4023	17.689	17.9357	17.7936
A2CG63	Arid4b	23	AT-rich interactive domain-containing protein 4B (ARID domain-containing protein 4B) (180 kDa Sin3-associated polypeptide) (Sin3-associated polypeptide p180) (Histone deacetylase complex subunit SAP180)	16.5867	16.5052	16.5466	16.022	16.4031	15.9997	16.6412	16.1203	16.5009	15.7905	15.5272	15.9612	16.1717	15.912	16.5478	16.4812	15.9132	16.0677	16.2108	16.404	16.263	16.438	16.7537	15.5974	14.6405	14.9023	14.9605	16.5167	16.3987	15.0976	15.0955
A2RSJ4	Uhrf1bp1l	27.7	UHRF1-binding protein 1-like (Syntaxin-6 Habc-interacting protein of 164 kDa)	16.7742	16.8124	16.7658	16.6252	17.0251	16.2569	16.757	16.3369	16.7372	16.3878	16.1941	16.0296	16.0707	16.0649	16.1148	16.5473	16.1717	16.7431	15.9992	16.4482	16.4677	16.5056	16.2584	16.2019	16.9261	16.1817	16.3101	15.9422	16.0862	16.4204	16.281
A2RSQ0	Dennd5b	18.7	DENN domain-containing protein 5B (Rab6IP1-like protein)	13.9529	15.0988	14.5492	14.411	13.6042	13.5811	17.0321	14.7939	16.6365	13.1429	16.0225	14.4941	16.7222	13.7602	14.4253	13.8656	13.5896	12.9638	13.6625	14.145	13.7769	14.0689	14.5953	12.7499	14.8532	13.4368	13.8948	13.6939	13.4368	13.6784	14.4457
A2RSY1	Kansl3	12.5	KAT8 regulatory NSL complex subunit 3 (NSL complex protein NSL3) (Non-specific lethal 3 homolog)	15.7102	15.6172	15.7542	14.5876	15.4624	15.3515	15.5304	15.5948	14.2252	15.5575	14.7724	14.3836	14.1726	14.2933	15.0078	14.2131	14.2794	14.4779	14.5404	15.4298	15.686	15.0903	14.2462	14.3499	16.2751	15.0876	15.8673	14.3887	14.3753	16.0432	14.309
A2RSY6	Trmt1l	30.1	TRMT1-like protein (EC 2.1.1.-)	17.0523	17.3572	17.0951	17.0158	17.2376	16.4366	17.2899	16.7355	16.9615	16.5854	16.7588	16.807	16.9259	16.4676	16.7983	16.8917	16.63	16.9404	16.6401	16.7624	16.7911	17.124	16.6682	16.9817	17.7442	16.6089	17.352	16.567	16.8677	17.1055	17.0292
A2RT67	Dennd3	14.4	DENN domain-containing protein 3	15.4494	13.6372	15.0695	15.2984	13.6368	13.3964	13.5561	15.3276	14.7432	13.5085	13.4549	13.4343	14.5907	13.3696	13.5588	15.1605	14.879	13.6121	13.386	13.1087	13.6683	15.1095	13.2865	13.2793	13.3417	13.5505	13.515	13.2953	13.2868	14.4246	14.7724
A2RTL5	Rsrc2	23.4	Arginine/serine-rich coiled-coil protein 2	16.6472	16.9411	16.7582	16.4939	16.8773	17.0094	17.0336	17.6373	17.557	17.4991	16.5247	17.3602	16.6155	17.752	17.7153	17.0512	17.6719	17.1104	17.6338	17.0855	17.1803	16.9511	17.8178	17.6353	16.9136	17.7516	17.8695	17.5117	16.9304	17.6992	16.983
A2TJV2	Palm3	56.3	Paralemmin-3	15.3194	15.8367	15.2422	15.8835	16.5811	16.3408	16.6935	16.5565	16.2261	15.8744	15.0646	15.0302	16.4977	16.1188	16.4675	16.5975	16.4059	16.3862	15.8339	16.5855	16.8986	16.8682	16.3513	16.0227	17.1061	16.4104	15.7948	14.8988	16.179	16.3195	15.1984
A3KFM7	Chd6	13.8	Chromodomain-helicase-DNA-binding protein 6 (CHD-6) (EC 3.6.4.12) (ATP-dependent helicase CHD6)	14.4429	15.467	14.1583	14.0039	14.1025	13.8239	14.8611	12.6199	13.8622	13.9398	13.95	16.3051	14.1058	14.3044	19.3904	15.5743	14.3653	16.4441	13.942	13.817	14.9741	14.3197	14.9533	14.0899	12.9835	14.0714	15.0437	14.7086	14.684	17.4412	14.7338
A3KFX0	Nt5c1a	47.7	Cytosolic 5'-nucleotidase 1A (cN1A) (EC 3.1.3.5) (Cytosolic 5'-nucleotidase IA) (cN-IA)	14.8568	14.2901	14.0475	14.578	13.7867	16.3543	14.299	15.5141	14.1415	17.0366	14.287	16.0575	13.745	15.1107	16.7776	14.4649	17.2178	15.6559	17.0155	15.5154	16.1686	14.4519	16.836	16.0617	14.5002	15.5027	16.5756	15.3413	15.262	13.6204	14.3356
A3KGB4	Tbc1d8b	33.8	TBC1 domain family member 8B	17.2899	17.4115	17.2897	17.1842	17.486	17.2313	17.3677	17.0538	17.4112	17.1421	17.6107	17.9333	17.928	17.7676	17.0931	17.0362	16.9137	17.1648	17.2239	17.2046	16.9803	17.3693	17.1723	17.7438	17.4682	17.612	16.8092	17.909	17.5116	17.0473	17.5727
A3KGF9	Ccdc9b	37.6	Coiled-coil domain-containing protein 9B	15.0573	15.4187	15.2916	15.6227	15.2609	13.8396	15.4937	15.0421	14.8996	13.9797	13.6358	14.1368	13.867	13.8285	14.25	15.254	14.0214	15.6981	14.1107	15.7321	15.8941	15.5513	13.8667	13.9109	16.284	14.2775	13.7226	14.241	13.9822	13.7732	13.9011
A3KGS3	Ralgapa2	22.9	Ral GTPase-activating protein subunit alpha-2 (250 kDa substrate of Akt) (AS250) (P220)	17.2236	17.1913	17.171	17.2763	17.3247	16.7986	17.3517	16.9972	17.327	16.8597	17.2583	16.8776	16.9849	16.6612	16.3922	17.2271	16.5945	17.5095	16.7747	17.2996	17.3421	17.3309	16.897	16.9841	16.9561	16.4463	16.5944	17.2086	16.7574	15.6103	17.0509
A3KMP2	Ttc38	57.8	Tetratricopeptide repeat protein 38 (TPR repeat protein 38)	16.8743	16.7602	16.8778	17.1208	17.1932	16.6013	17.0375	16.5581	17.0035	16.567	17.7279	17.4485	17.0541	17.0257	16.9473	16.6882	16.43	17.2543	16.7152	16.8365	16.6896	16.9429	16.7076	16.9516	16.2079	17.1386	16.0382	17.2477	16.3491	16.3548	17.6249
A6H5X4	Phf11	20.5	PHD finger protein 11 (PHD finger protein 11-like) (PHD finger protein 11D)	13.9557	14.8599	13.1241	13.4301	14.8067	13.7242	13.5658	16.0586	14.2844	13.9392	14.7299	13.2801	13.1116	13.735	14.0864	12.6868	14.7033	14.877	13.393	16.1345	13.3849	14.6192	13.7297	13.4558	13.5918	13.5378	12.8584	14.0344	14.2633	13.2477	13.6444
A6H5Y3	Mtr	21.6	Methionine synthase (MS) (EC 2.1.1.13) (5-methyltetrahydrofolate--homocysteine methyltransferase) (Cobalamin-dependent methionine synthase) (Vitamin-B12 dependent methionine synthase)	15.05	15.2141	13.7025	15.8653	13.6042	13.6553	15.6778	13.7677	13.718	13.5556	16.0233	13.7281	15.8809	13.9115	13.7809	13.6335	13.7322	13.8667	13.7	13.9505	13.5723	13.7878	13.6735	13.7289	14.7239	13.5683	13.575	13.4758	15.6815	14.7102	15.8999
A6H5Z3	Exoc6b	31.5	Exocyst complex component 6B (Exocyst complex component Sec15B) (SEC15-like protein 2)	17.1379	17.1147	17.0103	17.1019	17.3345	16.8109	17.1463	16.9439	17.1541	16.9407	16.8354	16.8727	16.8757	16.952	16.804	16.8728	16.978	17.0247	17.19	16.967	16.9625	17.2872	16.8168	16.8739	17.224	16.749	17.5599	16.8661	16.401	16.7925	17.0007
A6H611	Mipep	39.9	Mitochondrial intermediate peptidase (MIP) (EC 3.4.24.59)	17.2172	17.2493	17.2214	17.1962	16.7411	16.7043	17.1355	16.97	17.2607	16.5862	16.6101	16.7014	16.7583	16.5824	17.0159	17.2966	16.7633	17.3185	16.7599	17.2393	17.244	16.9517	16.9873	16.7437	17.0618	16.7681	16.6809	16.2634	16.6948	16.7816	16.8783
A6H619	Phrf1	27.1	PHD and RING finger domain-containing protein 1	15.9866	16.3476	16.066	15.9113	16.3191	15.5946	15.998	14.5569	15.6199	16.2249	14.4224	14.305	14.4996	14.6693	14.9228	15.6812	15.702	15.6512	15.5793	15.6602	15.6289	15.6581	15.0246	15.3192	14.9563	14.3654	14.4129	14.3595	14.4894	14.3165	14.4396
A6H630	Armt1	39.9	Damage-control phosphatase ARMT1 (EC 3.1.3.-) (Acidic residue methyltransferase 1) (Protein-glutamate O-methyltransferase) (EC 2.1.1.-) (Sugar phosphate phosphatase ARMT1)	15.4135	15.3068	15.5103	15.625	15.6993	15.6473	15.6031	15.5785	15.4353	15.7694	15.4247	15.2028	15.9472	15.4173	15.5573	15.7982	15.4911	15.7678	15.6564	15.7778	15.5655	15.8229	15.5807	15.3932	15.6461	15.6724	15.5265	15.0344	15.757	15.7101	15.7122
A6H687	Sac3d1	18	SAC3 domain-containing protein 1 (SAC3 homology domain-containing protein 1)	14.0419	15.2071	15.4253	15.6958	14.017	14.1188	14.2878	14.0058	13.9814	13.9291	14.0662	13.8946	15.4177	15.6626	14.0837	14.0809	13.9619	14.1147	13.999	14.1691	14.1442	14.0929	15.7585	15.333	15.5951	15.7586	14.8304	15.0089	15.2562	16.0029	14.567
A6H6A9	Rabgap1l	18.4	Rab GTPase-activating protein 1-like	16.3733	16.0277	15.082	15.4442	15.9199	14.6578	15.6398	14.811	16.2558	14.5616	14.6071	15.9327	15.5369	14.9359	14.7555	15.8274	15.4252	15.7218	15.9516	15.5338	15.7419	15.8291	14.7541	15.6503	14.9516	14.6118	15.9846	16.1607	15.5069	15.9112	15.7659
A6H8H2	Dennd4c	35.7	DENN domain-containing protein 4C	17.5834	17.5156	17.5936	17.5682	17.4629	17.4041	17.461	17.8253	17.6374	17.6361	17.7299	17.5556	17.3584	17.2562	17.9824	17.6158	17.752	17.6059	17.7141	17.508	17.4302	17.8142	17.8002	17.4664	17.3885	17.6352	17.8914	17.2544	17.3074	17.1432	17.6556
A6PWY4	Wdr76	26.4	WD repeat-containing protein 76	13.7314	13.6767	13.5672	13.401	14.1814	13.3408	13.5132	13.4983	13.3671	14.4983	14.7799	15.104	13.9977	14.7334	15.2468	13.2828	14.6737	13.5185	14.4562	13.5759	13.3772	13.5227	14.6209	13.4115	13.5043	14.5575	13.4413	14.6356	14.7091	13.2867	14.8554
A6X919	Dpy19l1	21.8	Probable C-mannosyltransferase DPY19L1 (EC 2.4.1.-) (Dpy-19-like protein 1) (Protein dpy-19 homolog 1)	16.3036	14.955	15.1268	15.8414	15.263	16.8901	15.6152	16.1822	15.6396	15.0575	16.6017	14.9649	14.6149	16.6634	14.9922	14.7469	16.4086	15.0821	15.6985	14.7332	15.8789	14.8866	15.9154	16.8478	15.1015	15.8536	15.4576	17.1907	16.0894	14.5024	16.4371
A7L9Z8	Atp2c2	13.6	Calcium-transporting ATPase type 2C member 2 (ATPase 2C2) (EC 7.2.2.10) (Ca(2+)/Mn(2+)-ATPase 2C2) (Secretory pathway Ca(2+)-transporting ATPase type 2) (SPCA2)	13.2477	14.3589	12.6747	13.5587	14.3183	15.198	14.2285	13.6457	14.5169	14.3202	13.894	14.5148	13.8775	14.2536	15.2707	14.2188	15.0408	12.6366	15.1333	13.3704	14.074	13.4954	13.3138	13.9089	13.4258	13.5794	15.2059	14.5866	13.4859	16.4363	13.9059
A8C756	Thada	21.7	Thyroid adenoma-associated protein homolog	16.0206	15.9137	15.9752	16.0354	15.9527	15.5128	16.1908	16.0832	15.9753	15.6573	15.759	15.8019	15.6713	16.0953	15.7906	16.0459	16.3304	15.9927	15.9725	15.9951	15.95	16.1061	16.2017	16.0639	15.3098	15.9891	15.3551	15.7131	15.9117	15.3788	14.8838
B0V2N1	Ptprs	27.7	Receptor-type tyrosine-protein phosphatase S (R-PTP-S) (EC 3.1.3.48) (PTPNU-3) (Receptor-type tyrosine-protein phosphatase sigma) (R-PTP-sigma)	16.2819	16.169	16.1739	16.1825	15.7649	15.3035	15.8876	16.1611	15.8916	14.7153	14.5786	15.5231	14.9564	14.6239	16.108	16.0013	16.6039	15.8516	15.7776	16.2202	15.8557	15.9113	16.1323	15.8757	15.4038	14.8156	15.7557	15.8159	14.9104	15.5423	14.9592
B1AQJ2	Usp36	26.1	Ubiquitin carboxyl-terminal hydrolase 36 (EC 3.4.19.12) (Deubiquitinating enzyme 36) (Ubiquitin thioesterase 36) (Ubiquitin-specific-processing protease 36)	14.4627	14.7091	15.0171	14.8841	15.0564	15.2655	15.1978	15.467	14.4465	15.7834	14.0495	14.2679	14.7169	15.9549	15.3883	15.2766	15.6913	14.3784	15.9374	15.0687	15.3758	15.1793	15.6229	15.4429	14.3597	16.3494	14.2685	14.4002	15.6029	16.1082	14.2134
B1AR13	Cisd3	19	CDGSH iron-sulfur domain-containing protein 3, mitochondrial (Melanoma nuclear protein 13)	18.2274	18.0697	18.1713	18.3694	18.233	18.2516	17.6944	17.788	17.5695	18.2528	16.1538	17.1305	17.9944	17.4663	18.5372	18.119	18.1673	18.0987	18.3532	18.246	17.6914	18.1651	18.1715	16.9338	16.2055	17.3218	16.0613	16.0736	16.1305	16.2687	16.1379
B1ARD6	Slfn9	20.1	Schlafen family member 9 (EC 3.1.-.-) (Schlafen-9)	16.7846	16.6796	16.5107	16.4047	16.86	16.4217	16.1872	15.2493	15.311	15.1127	16.8553	16.6709	15.0428	17.7405	16.6362	15.1969	16.5157	15.4117	16.2325	15.3096	15.0379	15.2629	16.6652	16.4816	15.1646	16.4913	15.3366	16.4622	15.1337	17.0096	16.7491
B1AVH7	Tbc1d2	28.6	TBC1 domain family member 2A	16.6542	16.7012	16.2939	16.5386	16.4181	16.7029	16.5853	16.8803	16.3829	16.6306	15.4897	15.9928	14.9853	16.6275	16.669	16.1209	17.4007	16.7561	16.949	16.7609	16.6649	16.8881	16.9378	16.5058	16.9338	16.4148	17.7897	16.6294	15.4991	16.3855	15.5924
B1AVY7	Kif16b	17.1	Kinesin-like protein KIF16B	14.2682	14.4509	14.3551	14.2553	14.1171	14.1979	14.5816	14.8192	13.971	14.388	14.4925	15.0164	14.4897	15.2585	14.0816	14.502	14.6523	14.5462	13.7059	14.4248	14.7238	14.44	14.5008	15.0222	15.7439	14.814	15.5631	14.3726	14.7841	15.5308	14.929
B1AVZ0	Uprt	70	Uracil phosphoribosyltransferase homolog	17.3571	17.2685	17.2449	17.2754	17.4256	16.8009	17.1044	17.116	17.2257	16.9676	16.5004	16.3885	16.2608	17.2356	16.6369	16.9098	16.7047	17.2774	16.8778	17.3777	17.1714	17.1144	16.4708	17.0854	17.5757	16.802	16.9595	16.7626	16.3298	16.1632	16.7191
B1AWL2	Znf462	12.7	Zinc finger protein 462 (Zinc finger PBX1-interacting protein) (ZFPIP)	16.0214	16.377	15.7572	13.9394	15.2453	13.9841	16.533	13.8603	13.8983	13.9746	13.8193	13.8299	13.8264	13.8858	13.9867	15.8982	13.8943	15.6797	14.1928	15.8484	15.5365	15.9619	13.7729	13.8574	13.7256	13.6847	13.6172	13.6611	13.8185	13.8593	13.8267
B1AX39	Zcchc7	18.9	Zinc finger CCHC domain-containing protein 7 (TRAMP-like complex RNA-binding factor ZCCHC7)	15.2765	14.4068	15.4682	15.2883	14.1686	15.0595	14.8382	15.3568	14.0134	14.528	15.0169	15.0595	13.8238	15.2223	14.8525	15.3035	15.2643	15.2337	14.9646	15.1369	15.1619	15.116	14.2323	14.0674	14.0491	15.2433	13.8749	14.1019	14.7689	13.8381	14.3078
B1AY10	Nfx1	41.6	Transcriptional repressor NF-X1 (m-Nfx.1) (EC 2.3.2.-) (Nuclear transcription factor, X box-binding protein 1)	16.2586	16.1764	16.2569	16.3019	15.803	15.9389	16.1717	16.3746	16.0429	15.9981	16.598	16.5667	16.3584	16.6146	16.0558	16.3369	16.271	16.3474	15.9106	16.4302	16.2163	16.1851	16.0076	16.4778	16.4981	16.7392	16.3224	16.4116	16.6617	16.5499	16.2925
B1AY13	Usp24	32.5	Ubiquitin carboxyl-terminal hydrolase 24 (EC 3.4.19.12) (Deubiquitinating enzyme 24) (Ubiquitin thioesterase 24) (Ubiquitin-specific-processing protease 24)	16.4781	16.4169	16.5356	16.5766	16.278	16.2865	16.3991	16.6147	16.5948	16.3037	16.1304	16.3937	16.2091	16.154	16.5158	16.4613	16.6076	16.6735	16.3642	16.5828	16.4372	16.7106	16.6204	16.2977	16.5074	16.3708	16.5055	16.0731	16.2623	16.2693	15.9772
B1AZI6	Thoc2	24.7	THO complex subunit 2 (Tho2)	16.54	16.5223	16.6962	16.3187	16.4127	16.5478	16.7689	16.9508	16.5553	16.7371	16.0446	16.4513	16.5726	16.6239	16.4095	17.0227	16.8	16.474	16.7545	16.6596	16.7578	16.4501	16.7028	16.3742	16.8251	16.9174	16.5955	16.0908	16.6851	16.3451	16.007
B1AZP2	Dlgap4	16.9	Disks large-associated protein 4 (DAP-4) (PSD-95/SAP90-binding protein 4) (SAP90/PSD-95-associated protein 4) (SAPAP-4)	17.3192	17.2872	17.4383	17.185	17.2192	15.977	16.9866	17.2811	16.5111	16.2586	16.394	16.9263	16.333	16.858	16.5471	16.8467	16.6006	16.9869	16.2714	17.0309	16.9305	17.0362	17.0693	17.193	17.657	16.6494	16.7697	16.8448	16.8458	17.4431	16.5559
B2RQC6	Cad	59	CAD protein [Includes: Glutamine-dependent carbamoyl-phosphate synthase (EC 6.3.5.5); Aspartate carbamoyltransferase (EC 2.1.3.2); Dihydroorotase (EC 3.5.2.3)]	19.3172	19.2637	19.1986	19.1856	19.1165	18.974	19.5116	19.4927	19.1782	19.1859	19.4871	19.2679	19.7022	19.8818	19.5729	19.3747	19.3642	19.2387	19.217	19.3705	19.2393	19.5262	19.5646	19.4799	19.4813	19.6858	19.6072	19.4728	19.7531	20.2331	19.0728
B2RQE8	Arhgap42	14.5	Rho GTPase-activating protein 42 (Rho-type GTPase-activating protein 42)	13.1285	13.3053	14.8468	13.15	14.8567	12.9161	13.112	13.2679	15.568	12.9459	12.4078	15.6842	12.8602	12.9376	13.1633	13.0434	13.1005	14.9849	13.1064	13.2855	14.9584	14.5438	13.4555	13.1594	13.0637	12.9925	12.8907	12.947	15.5347	12.6558	12.9729
B2RR83	Ythdc2	33.4	3'-5' RNA helicase YTHDC2 (EC 3.6.4.13) (Keen to exit meiosis leaving testes under-populated protein) (Ketu) (YTH domain-containing protein C2) (mYTHDC2)	16.5478	16.5656	16.5092	16.3505	16.4765	16.5936	16.7832	16.92	16.55	16.8604	16.5721	16.1348	16.1931	16.5887	16.1767	16.9395	16.8919	16.6956	16.9	16.6551	16.8968	16.8773	17.2929	17.4705	16.2465	16.8772	16.891	15.9504	16.434	16.5944	16.0888
B2RRD7	Brpf1	12.5	Peregrin (Bromodomain and PHD finger-containing protein 1)	13.8466	13.3429	14.0718	14.0294	13.7889	14.7215	13.5705	13.5188	14.1856	13.4105	13.657	14.9945	13.8899	14.7104	13.6705	13.3921	15.4898	13.1905	13.6331	14.7202	13.567	13.5826	13.9883	13.2889	15.7707	14.0055	15.0799	13.9845	14.0942	14.9155	14.1202
B2RRE7	Otud4	43.3	OTU domain-containing protein 4 (EC 3.4.19.12)	17.2283	17.1301	17.2174	17.249	17.0595	17.7991	17.1558	17.3298	17.1377	17.489	17.0362	17.0745	16.7988	17.3237	16.9905	17.1551	17.5031	17.0847	17.3619	17.2966	17.3079	17.1247	17.4585	17.2391	17.3841	17.3394	17.4599	17.5401	16.9632	17.756	16.6363
B2RUP2	Unc13d	35.9	Protein unc-13 homolog D (Munc13-4)	15.4808	15.7284	15.6091	14.9524	15.1982	16.4195	16.2499	15.5839	16.3146	16.9884	15.896	15.9318	15.4012	16.3631	15.5422	15.1619	16.7673	15.795	17.305	16.9077	15.3188	16.804	16.8489	17.0574	16.4613	16.3715	17.0397	16.6888	16.0453	16.2086	16.7971
B2RWS6	Ep300	26.2	Histone acetyltransferase p300 (p300 HAT) (EC 2.3.1.48) (E1A-associated protein p300) (Histone butyryltransferase p300) (EC 2.3.1.-) (Histone crotonyltransferase p300) (EC 2.3.1.-) (Protein 2-hydroxyisobutyryltransferase p300) (EC 2.3.1.-) (Protein lactyltransferas p300) (EC 2.3.1.-) (Protein propionyltransferase p300) (EC 2.3.1.-)	15.9052	15.5271	15.87	15.8194	15.7193	16.0199	15.7556	15.8531	15.7312	15.7784	15.8283	15.6591	15.2403	15.9662	15.5522	15.7535	16.0177	15.7748	15.4969	15.86	15.9062	15.6617	15.8226	15.5534	16.8005	16.1779	16.5665	15.4059	15.7547	16.9384	16.1808
B2RX12	Abcc3	40.8	ATP-binding cassette sub-family C member 3 (EC 7.6.2.-) (EC 7.6.2.2) (EC 7.6.2.3) (Canalicular multispecific organic anion transporter 2) (Multidrug resistance-associated protein 3)	17.5544	17.4297	17.6162	17.6039	18.9383	17.5243	16.7029	18.1951	18.7317	18.0498	18.2226	16.4884	17.2595	18.3759	18.425	18.1548	18.1887	19.0834	18.016	18.1447	19.0571	18.7365	18.4071	17.0766	16.6134	17.9268	17.8707	16.3452	16.7159	17.2014	17.7397
B2RX14	Tut4	28.5	Terminal uridylyltransferase 4 (TUTase 4) (EC 2.7.7.52) (Zinc finger CCHC domain-containing protein 11)	17.4082	17.4396	17.4999	17.6006	17.2091	16.0785	17.1455	16.9665	17.057	16.4836	16.7613	15.9003	16.5693	15.6503	16.6347	17.3038	16.8044	17.2998	16.3128	17.3003	17.1393	17.2239	16.4311	15.8469	16.6524	16.0705	16.3198	14.7514	16.8012	16.1385	16.7291
B2RX88	Cspp1	18.4	Centrosome and spindle pole associated protein 1	14.8592	14.4175	14.1444	13.6931	12.7214	12.8455	15.5761	14.0429	14.0923	14.1234	13.707	13.7012	12.2035	13.6481	14.099	13.0337	12.8659	13.3216	13.3697	13.9503	13.8777	14.6765	15.4079	13.3994	14.3599	14.3224	13.802	15.1581	13.3598	15.1439	13.3515
B2RXC1	Trappc11	29.6	Trafficking protein particle complex subunit 11	16.2623	16.2251	16.2581	16.2395	16.2449	16.478	16.2654	15.9368	16.5211	16.1469	16.5811	16.6825	16.1014	15.8845	16.1674	16.3467	16.3542	16.331	16.4137	16.2972	16.3419	16.15	16.4821	16.5975	15.6182	16.3625	16.1658	16.3264	16.3534	15.7435	16.3166
B2RXR6	Ankrd44	27.6	Serine/threonine-protein phosphatase 6 regulatory ankyrin repeat subunit B (PP6-ARS-B) (Serine/threonine-protein phosphatase 6 regulatory subunit ARS-B) (Ankyrin repeat domain-containing protein 44)	14.8839	14.5587	13.1543	13.3565	13.4181	15.622	13.309	13.1722	12.8236	13.2957	13.2173	15.5962	15.1006	13.0084	14.9907	13.1429	13.1872	13.1336	14.4065	13.1869	13.0333	13.1341	13.0943	14.8479	13.2106	13.2226	13.1203	15.5697	12.9722	12.9781	13.0381
B2RXS4	Plxnb2	52.3	Plexin-B2	19.6177	19.4933	19.5035	19.3627	19.3767	20.1178	19.4892	19.4405	19.4979	19.706	19.4983	19.0201	19.2474	19.6147	19.7804	19.5459	19.5978	19.4301	19.6459	19.5366	19.5483	19.3978	19.7322	19.2287	19.6452	19.401	19.9421	19.4209	18.9986	19.268	19.4972
B2RY04	Dock5	31.2	Dedicator of cytokinesis protein 5 (Lens rupture protein 2) (Rupture of lens cataract protein)	16.5052	16.218	16.4999	16.4503	16.3946	17.6142	16.5556	17.223	16.948	17.3856	16.6644	16.7231	16.9539	17.186	16.8636	16.8653	17.395	16.872	17.3913	17.0053	17.1449	17.0213	17.3317	16.9178	16.0335	16.9617	16.7068	16.9069	16.5337	16.3616	16.8344
B7ZMP1	Xpnpep3	44.5	Xaa-Pro aminopeptidase 3 (X-Pro aminopeptidase 3) (EC 3.4.11.9) (Aminopeptidase P3) (APP3)	16.7016	16.7348	16.7613	16.7923	17.0345	17.2546	16.7712	16.4279	16.6814	16.3051	16.5472	16.8187	16.4866	16.5148	16.7713	16.6875	16.6019	16.8904	16.4481	16.7213	16.8153	16.7758	16.7868	15.9713	15.8656	17.0677	15.5954	16.11	16.4487	16.5739	16.6714
B8ZXI1	Qtrt2	42.2	Queuine tRNA-ribosyltransferase accessory subunit 2 (Queuine tRNA-ribosyltransferase domain-containing protein 1)	17.0947	17.1186	17.3021	17.2675	17.146	16.8973	17.0681	16.8471	16.9355	17.0845	16.71	16.5935	16.9662	17.2453	16.312	16.756	17.0061	17.035	16.9854	16.9812	16.8006	16.7288	17.2066	17.4306	17.4405	17.0949	17.1291	17.0844	17.3115	17.5128	17.1593
B9EJ80	Pdzd8	28	PDZ domain-containing protein 8	16.1131	16.2445	16.1761	15.9333	16.1012	16.6221	16.0011	15.9621	16.1009	16.3289	15.9117	15.8658	16.0823	16.0185	16.2968	15.9508	16.1262	15.9919	16.5124	16.1311	16.064	15.9457	16.1734	15.8807	16.3143	16.018	16.3614	16.2742	16.0349	15.0367	15.9316
B9EJ86	Osbpl8	38.8	Oxysterol-binding protein-related protein 8 (ORP-8) (OSBP-related protein 8)	16.8218	16.6874	16.991	16.7477	16.6357	17.0614	16.712	16.6766	16.7959	16.8279	15.4614	15.9659	15.3043	16.0359	16.4873	16.5692	16.7273	16.5718	17.0455	16.6242	16.8537	16.5175	16.6263	16.1964	16.4762	16.1583	16.6515	15.7761	15.2679	15.8012	15.6946
B9EJA2	Cttnbp2	8.1	Cortactin-binding protein 2 (CortBP2)	14.0099	14.1068	13.5158	13.7614	14.1848	12.7707	13.3798	13.3091	13.7857	13.0653	16.489	13.2873	15.9019	13.0702	14.2129	13.9427	13.172	14.4398	13.5735	14.2209	13.9444	16.3023	13.8789	13.3681	14.5767	14.9036	14.202	13.8183	13.2353	14.3475	11.4712
B9EJR8	Dnaaf5	32.8	Dynein axonemal assembly factor 5 (HEAT repeat-containing protein 2)	17.9095	17.8639	17.6137	17.8572	17.7974	17.4228	17.8505	18.0919	17.6959	17.6243	17.9508	17.1138	17.8485	18.4282	18.3022	17.7637	17.8325	17.8008	17.6032	17.8397	17.5298	17.7174	17.8668	17.9289	18.7159	17.967	18.5506	17.3573	17.8782	18.5853	17.7845
B9EKI3	Tmf1	38.4	TATA element modulatory factor (TMF) (Androgen receptor coactivator 160 kDa protein) (Androgen receptor-associated protein of 160 kDa)	17.32	17.3236	17.2976	17.3575	17.1667	17.8871	17.3256	17.608	17.367	17.9136	17.4477	17.5438	16.7317	17.604	17.1951	17.4575	17.7592	17.3253	17.9673	17.3815	17.4968	17.3123	17.3987	17.5225	17.2944	17.3203	17.5236	17.4464	16.6608	17.136	17.7082
C0HKD8	Mfap1a	29.2	Microfibrillar-associated protein 1A (Spliceosome B complex protein MFAP1A)	17.445	17.5751	17.3488	17.2257	17.3431	16.6975	16.6679	16.7817	17.0862	16.9629	16.6471	17.0268	16.7947	16.5735	17.5153	16.702	17.032	17.0326	17.3411	16.6727	16.9876	16.9157	17.0759	16.6135	16.53	16.539	15.6054	16.9808	16.4355	15.9899	15.4976
C0HKG5	Rnaset2a	20.5	Ribonuclease T2-A (EC 4.6.1.19) (Ribonuclease 6-A)	12.6707	12.8557	14.2455	13.9148	13.6775	13.6999	18.2996	12.9931	17.0876	13.7702	13.515	14.7681	13.6726	14.1292	13.4459	13.2862	13.6747	14.2302	13.6685	13.2628	14.7744	14.0508	17.4072	14.7038	13.8973	13.2342	19.1202	12.2349	13.0124	13.6373	14.1845
D2EAC2	Zbed6	15.3	Zinc finger BED domain-containing protein 6 (Muscle growth regulator) (MGR)	15.3535	15.7293	15.4417	15.2511	15.5826	15.3301	15.7766	15.2229	15.4988	15.1063	14.879	14.2939	14.966	14.6708	14.8404	15.4223	15.6005	14.4773	15.813	15.3525	15.6744	15.5278	15.4409	14.8798	14.8619	14.4068	15.6461	14.5247	15.0291	14.213	15.1048
D3YVF0	Akap5	45.2	A-kinase anchor protein 5 (AKAP-5) (A-kinase anchor protein 150 kDa) (AKAP 150) (P150) (cAMP-dependent protein kinase regulatory subunit II high affinity-binding protein)	15.366	15.8142	14.9281	13.7842	17.1988	14.1934	16.0813	13.6682	15.1833	14.7765	13.2307	13.1253	14.2794	15.2426	14.688	15.2844	14.3946	15.5198	14.1375	14.8566	16.3365	15.6269	14.0636	14.503	16.8061	14.4769	13.3487	14.1389	14.6694	13.359	14.662
D3YXK1	Samd1	27	Sterile alpha motif domain-containing protein 1 (SAM domain-containing protein 1) (Atherin)	14.7767	15.0381	13.6501	14.0357	14.6626	13.7349	15.0229	13.5738	14.7003	13.5686	13.651	13.7665	15.1699	15.0007	15.0814	13.9712	13.8536	13.7268	13.7117	15.1975	13.5634	13.7006	15.075	14.7863	13.6568	14.8435	13.426	15.6074	13.6583	15.4647	13.6423
D3YZG8	Mthfd2l	24.3	Probable bifunctional methylenetetrahydrofolate dehydrogenase/cyclohydrolase 2 (NADP-dependent methylenetetrahydrofolate dehydrogenase 2-like protein) (MTHFD2-like) [Includes: NAD-dependent methylenetetrahydrofolate dehydrogenase (EC 1.5.1.15); Methenyltetrahydrofolate cyclohydrolase (EC 3.5.4.9)]	15.0296	14.9825	13.4351	13.4165	13.3857	13.5602	13.5591	14.4085	13.4251	13.5185	13.1371	13.4891	13.2905	13.2245	13.4374	14.8044	14.7489	13.5147	13.5577	14.7662	14.7863	14.914	14.8631	13.1293	14.9868	13.6288	13.3365	14.9606	14.5011	13.0387	13.3929
D3YZP9	Ccdc6	49.3	Coiled-coil domain-containing protein 6	16.8779	16.848	16.9019	16.9358	17.1287	16.7571	17.0879	16.867	16.8926	16.8503	16.8397	17.0143	16.8141	16.5	16.9348	17.048	17.2026	17.0907	16.8361	17.2608	17.1343	17.3223	17.0647	16.9115	16.9226	16.5723	17.0715	16.3317	16.8467	16.9119	16.6576
D3Z2R5	Selenon	18.1	Selenoprotein N (SelN)	15.3882	15.3706	15.109	14.783	15.1829	12.7047	12.6943	12.3372	14.6398	12.7132	12.6401	12.4799	12.4297	12.3983	12.7918	12.6706	12.5766	14.4513	12.7754	12.4728	12.5815	12.59	12.8372	12.2546	12.3755	12.5243	12.5952	12.5647	12.5064	12.5981	12.4089
D3Z4S3	Ptrhd1	46.4	Putative peptidyl-tRNA hydrolase PTRHD1 (EC 3.1.1.29) (Peptidyl-tRNA hydrolase domain-containing protein 1)	15.3815	15.0564	15.4168	14.8258	15.1155	14.3917	15.4706	14.5668	15.3887	15.3388	15.1239	15.0971	15.4648	14.267	15.3746	15.2752	15.0617	14.9813	15.5678	15.4952	14.6794	15.0835	14.8282	14.9795	14.3058	14.7164	14.6327	14.7855	15.1051	14.2217	14.833
D3Z7P3	Gls	66.9	Glutaminase kidney isoform, mitochondrial (GLS) (EC 3.5.1.2) [Cleaved into: Glutaminase kidney isoform, mitochondrial 68 kDa chain; Glutaminase kidney isoform, mitochondrial 65 kDa chain]	20.3633	20.4666	20.4296	20.414	20.1791	20.686	20.2758	20.4388	20.2918	20.758	20.0353	20.2152	20.4765	20.379	19.8558	20.358	20.4732	20.2888	20.6623	20.3676	20.5861	20.2322	20.6827	20.6516	20.5637	20.4571	20.5266	20.0289	20.6513	20.3929	20.4033
E2JF22	Piezo1	9.2	Piezo-type mechanosensitive ion channel component 1 (Protein FAM38A)	15.284	15.253	15.1242	15.2068	14.4198	14.5528	15.1014	15.4191	15.0258	14.1736	14.3415	14.976	14.3689	14.0401	14.8766	15.7066	15.1749	15.4973	14.5859	15.5178	15.6465	15.4556	14.5563	15.2871	15.7598	14.2001	15.5089	14.0188	13.8896	15.0804	14.1994
E9PV24	Fga	29.3	Fibrinogen alpha chain [Cleaved into: Fibrinopeptide A; Fibrinogen alpha chain]	16.2514	16.779	16.6151	16.9686	16.4044	16.8039	16.4608	16.6183	16.7428	16.6191	16.1361	16.6067	16.669	15.1164	16.624	16.9735	16.4527	16.7518	16.3204	16.449	17.1465	16.8874	16.0175	16.022	16.748	15.2779	13.6702	16.4192	15.2318	16.7316	15.2232
E9PV87	Talpid3	15.7	Protein TALPID3	13.6595	13.3907	13.6201	14.0341	13.6839	14.0846	13.2067	13.8441	13.698	14.323	13.7977	16.3397	14.0912	14.4426	15.4521	12.9055	13.5668	14.3526	13.8487	14.4947	14.3624	14.4906	14.0105	14.3721	15.0701	13.036	13.3461	15.7861	16.4066	13.706	16.4733
E9PVB5	Ttc17	18.9	Tetratricopeptide repeat protein 17 (TPR repeat protein 17)	15.3024	15.1118	15.2535	15.2237	14.837	14.3445	14.125	14.7755	14.3354	14.0992	15.0828	15.2048	14.7972	15.1518	14.8624	15.0513	14.6179	15.1595	15.1077	15.0403	15.1866	14.1737	14.5799	14.8893	14.9306	14.957	14.6286	14.1596	14.9377	14.3759	14.6428
E9PVX6	Mki67	44.9	Proliferation marker protein Ki-67 (Antigen identified by monoclonal antibody Ki-67 homolog) (Antigen KI-67 homolog) (Antigen Ki67 homolog)	17.2958	17.3183	16.9956	16.993	17.0907	18.6788	17.5571	18.339	17.2718	18.4581	18.338	18.7488	17.7905	18.6867	18.7301	17.8001	19.2071	17.2128	18.7227	17.3142	17.4597	16.6907	18.5517	18.8491	17.9645	18.7257	18.8464	18.2506	18.1943	18.7715	18.2382
E9PW74	Gimd1	48.8	GTPase IMAP family member GIMD1 (GIMAP family P-loop NTPase domain-containing protein 1)	11.7088	11.8595	11.8297	11.5832	11.8957	11.6302	11.7931	11.7826	11.6841	11.7038	16.3948	11.7428	16.398	11.5753	11.7011	11.9769	11.6022	11.4667	11.5044	11.8018	11.532	11.6008	11.6641	11.6974	11.5222	11.5189	11.549	11.8936	15.9331	11.5221	15.894
E9PXF8	Sbf2	17.3	Myotubularin-related protein 13 (Inactive phosphatidylinositol 3-phosphatase 13) (SET-binding factor 2)	13.8983	13.4051	14.3216	14.6415	14.4232	14.652	14.7092	13.6401	14.3922	15.1063	13.0584	14.9905	15.5033	14.3938	14.335	14.3584	14.4986	13.4706	13.5206	13.8361	14.2972	14.4045	13.1293	13.1313	14.9535	14.7067	15.3625	14.1405	13.6563	15.0246	14.8444
E9PY46	Ift140	15.8	Intraflagellar transport protein 140 homolog (WD and tetratricopeptide repeats protein 2)	16.6877	16.8197	16.6832	16.6384	16.4848	14.5899	16.595	16.0079	16.2601	15.5588	15.9153	14.6009	14.7197	15.0044	15.2258	16.2574	15.7209	16.5756	15.4088	16.3309	16.1439	16.2415	15.1026	15.4301	14.97	15.0174	14.8331	14.745	15.676	14.9403	15.6747
E9PYH6	Setd1a	30.7	Histone-lysine N-methyltransferase SETD1A (EC 2.1.1.364) (SET domain-containing protein 1A)	16.3387	16.4589	16.3333	16.2548	16.0877	15.9803	16.2199	16.2617	16.1187	16.1988	16.1895	15.9977	16.1216	16.1113	16.0416	16.2875	16.2673	16.1505	16.2355	16.168	16.1116	16.1434	16.0027	16.2824	16.1303	16.0513	16.2807	15.8674	16.3901	15.8247	16.3133
E9PYK3	Parp4	28.7	Protein mono-ADP-ribosyltransferase PARP4 (EC 2.4.2.-) (ADP-ribosyltransferase diphtheria toxin-like 4) (ARTD4) (Poly [ADP-ribose] polymerase 4) (PARP-4) (Vault poly(ADP-ribose) polymerase) (VPARP) (mVparp)	16.5784	16.2102	16.5729	16.4534	16.7022	16.0716	16.5746	16.3905	17.0578	16.1746	16.749	16.358	16.3123	16.2884	16.4015	16.6094	16.4729	16.8457	16.1682	16.5341	16.7984	16.6192	16.4725	16.2459	16.3847	15.8609	16.0029	16.1918	16.2899	15.7858	16.9467
E9PYL2	Prr12	20.8	Proline-rich protein 12	15.8929	15.9167	15.9718	15.6573	15.7127	14.9331	15.6406	15.5437	15.474	15.1079	14.9922	14.7307	14.8486	14.6294	15.0003	15.2949	15.2043	15.4932	15.1752	15.6408	15.5019	15.108	14.8984	15.1697	15.5622	14.4932	15.5896	14.2493	15.1423	14.8551	15.4094
E9PZJ8	Ascc3	40.8	Activating signal cointegrator 1 complex subunit 3 (EC 3.6.4.12)	17.2759	17.1919	17.1827	17.3405	17.378	17.574	17.7368	17.661	17.5314	17.794	17.0472	16.9199	16.9612	17.0934	17.3968	17.7018	17.6461	17.62	17.741	17.6274	17.7062	17.7576	17.6027	17.6421	17.1604	17.205	17.6884	16.9216	16.9207	17.3915	16.8768
E9PZM4	Chd2	22.3	Chromodomain-helicase-DNA-binding protein 2 (CHD-2) (EC 3.6.4.12) (ATP-dependent helicase CHD2)	16.017	16.0437	16.1812	16.0547	16.1519	15.3327	16.0156	15.8094	15.5087	15.1134	15.7897	15.0526	16.2617	15.48	15.8436	16.0921	14.987	15.7095	15.4305	15.4963	15.7217	16.0396	15.9774	15.9296	15.9251	15.7353	15.7511	14.5064	16.2823	14.7855	15.9962
E9Q1P8	Irf2bp2	61.4	Interferon regulatory factor 2-binding protein 2 (IRF-2-binding protein 2) (IRF-2BP2)	19.0792	18.8659	19.0066	18.966	18.7985	18.7911	19.0657	18.8797	18.8957	18.738	18.5944	19.0759	18.8523	18.9098	18.7341	18.8755	18.7077	18.7791	18.8233	18.8554	18.8128	18.7067	18.534	19.0225	19.1369	18.719	18.8536	19.0441	18.9316	18.2572	18.7053
E9Q309	Cep350	10.9	Centrosome-associated protein 350 (Cep350)	14.9497	15.4059	14.896	14.8841	15.44	15.7552	15.2181	16.3862	14.9299	14.7217	14.4823	15.1491	14.7069	16.0523	14.7986	15.2722	15.6771	15.4986	15.1625	15.6256	15.836	14.2758	16.006	17.034	15.5321	15.6273	15.8559	15.5435	14.6501	15.5079	16.1718
E9Q394	Akap13	45.6	A-kinase anchor protein 13 (AKAP-13) (AKAP-Lbc)	17.9988	18.0872	18.0544	18.0664	18.1703	17.8346	18.128	17.7382	17.5083	17.6786	18.2268	17.5316	17.6826	17.5026	17.8089	17.922	17.6558	18.0337	17.5258	17.7129	17.8838	17.8233	17.4334	17.7343	18.4347	17.5742	17.9415	16.7149	17.9474	17.4537	18.0196
E9Q3L2	Pi4ka	25.7	Phosphatidylinositol 4-kinase alpha (PI4-kinase alpha) (PI4K-alpha) (PtdIns-4-kinase alpha) (EC 2.7.1.67)	17.5575	17.0473	17.4185	17.1508	17.3624	17.2837	17.4739	17.8183	17.0536	17.6942	17.9436	17.474	17.707	18.1483	17.1832	17.4976	17.5559	17.5501	17.43	17.5263	17.245	17.6487	17.7953	18.0559	17.554	17.9935	18.0122	18.1306	18.036	17.8588	17.2174
E9Q4F7	Ankrd11	6.9	Ankyrin repeat domain-containing protein 11	14.7345	14.622	13.5944	13.7713	13.9377	13.6983	14.8233	13.5709	13.7888	13.6911	14.8482	14.5252	13.577	15.303	14.2738	13.4755	14.5769	14.8383	14.0821	14.0867	14.3829	13.5108	14.3807	13.6164	15.3601	13.608	15.1422	14.2296	13.5155	13.0497	13.563
E9Q4N7	Arid1b	31.6	AT-rich interactive domain-containing protein 1B (ARID domain-containing protein 1B) (BRG1-associated factor 250b) (BAF250B)	17.1818	16.8614	17.2076	16.9224	16.673	16.4561	16.6125	16.6828	16.3814	16.4618	16.7002	16.4828	16.1002	16.2388	16.3057	16.5605	16.9634	16.7903	16.5103	16.7123	16.6959	16.3799	16.3396	16.4533	16.7118	16.1905	16.7846	16.3778	16.2938	16.3011	16.4621
E9Q4Z2	Acacb	13.2	Acetyl-CoA carboxylase 2 (EC 6.4.1.2) (ACC-beta)	12.2652	12.3734	12.2909	12.3302	12.3725	12.2225	12.0952	14.1426	15.1855	12.1434	12.0758	12.0346	12.1418	12.2571	15.3907	12.0173	12.4868	14.4646	14.9988	15.0456	12.0918	12.4514	12.1718	12.1599	12.1704	12.0422	12.1056	11.8812	11.8647	11.9496	12.1651
E9Q555	Rnf213	46.3	E3 ubiquitin-protein ligase RNF213 (EC 2.3.2.27) (EC 3.6.4.-) (Mysterin) (RING finger protein 213) (RING-type E3 ubiquitin transferase RNF213)	19.3361	19.5418	19.5435	19.8138	19.5337	18.4672	19.4598	18.765	19.1513	18.9746	18.727	17.22	17.7602	17.3863	19.4709	19.1144	18.2258	19.5482	19.1265	19.5314	18.8401	19.0461	17.8519	18.0828	19.4955	17.5377	18.4738	17.5558	17.9948	17.5608	18.3073
E9Q557	Dsp	32.2	Desmoplakin (DP)	16.069	15.7016	16.1584	15.7417	16.3885	16.629	15.8718	16.223	15.8379	15.852	16.5221	16.6745	17.4325	16.862	15.6026	15.9432	15.9595	15.8641	15.9931	15.9146	16.0135	16.129	15.979	16.253	16.1341	16.4156	16.3861	15.7531	17.1288	16.9549	16.7159
E9Q5C9	Nolc1	40.5	Nucleolar and coiled-body phosphoprotein 1 (140 kDa nucleolar phosphoprotein) (Nopp140)	18.6336	18.4832	18.4634	18.4755	18.5897	19.5609	18.7684	19.3896	18.0535	19.8695	18.4253	18.8321	19.1502	19.4372	19.1651	18.996	19.6137	18.412	19.5173	18.4387	18.7239	18.4052	19.4828	19.0996	20.2261	20.1404	19.8235	18.6134	19.6545	20.9828	18.4056
E9Q5F9	Setd2	22.5	Histone-lysine N-methyltransferase SETD2 (EC 2.1.1.359) (Lysine N-methyltransferase 3A) (Protein-lysine N-methyltransferase SETD2) (EC 2.1.1.-) (SET domain-containing protein 2)	15.9267	15.9711	15.9271	15.9139	15.5697	15.6782	15.8631	16.1248	15.8337	15.9653	14.8988	16.0743	15.6799	15.728	15.5915	15.9486	15.9748	15.69	15.6793	15.8937	16.0984	15.6451	15.6745	16.1018	15.9628	15.8924	16.0598	15.9532	15.7764	16.1711	15.7638
E9Q5G3	Kif23	54.8	Kinesin-like protein KIF23	16.7529	16.3913	16.386	16.196	16.5898	18.4998	16.7431	17.5159	16.7794	17.8358	17.6308	18.1555	17.5429	18.029	18.2239	16.7321	18.6233	16.4181	18.0462	16.7816	16.2924	15.8309	18.2452	17.9649	16.5665	17.9605	18.4941	17.9959	18.1101	18.6136	18.099
E9Q5K9	Ythdc1	15.1	YTH domain-containing protein 1	15.5838	15.7581	15.4242	15.5367	15.8469	15.6982	15.8642	15.8153	15.0112	15.5923	14.4755	15.3132	15.3296	15.6691	15.5092	15.7344	15.8302	15.2748	15.554	15.6964	15.9184	15.9162	15.7189	14.5266	15.9058	15.6566	16.0638	15.109	15.5399	15.7334	14.6828
E9Q6J5	Bod1l	33.1	Biorientation of chromosomes in cell division protein 1-like 1	20.02	19.9597	20.0363	19.9981	19.9245	19.8309	20.0517	20.3182	19.3699	20.2636	20.2911	19.9091	20.1548	20.2411	19.8104	20.0984	20.3307	19.8775	20.09	19.9992	20.2617	19.6794	19.8473	20.5744	20.7044	20.3595	20.7321	19.6993	20.4776	20.3131	20.369
E9Q735	Ube4a	33.3	Ubiquitin conjugation factor E4 A (EC 2.3.2.-)	16.7126	16.7068	16.7169	16.6274	16.7155	16.4801	16.7345	16.4362	16.5079	16.3715	16.0218	16.1896	16.2386	16.3288	16.0745	16.4504	16.3777	16.6311	16.6861	16.4596	16.4621	16.5631	16.1853	16.6543	16.177	16.2889	16.7606	16.5325	15.9926	16.4829	16.6197
E9Q784	Zc3h13	12.6	Zinc finger CCCH domain-containing protein 13	16.2946	16.3732	16.3613	16.3226	16.4758	16.4892	16.2807	16.9409	16.1302	16.4186	15.2364	15.517	15.26	16.4852	16.2588	16.8157	16.9033	16.3528	16.1721	16.8138	16.8958	16.5294	16.5728	16.5586	17.0261	16.7458	16.6662	16.3237	16.9113	16.4563	15.2961
E9Q7E2	Arid2	22.8	AT-rich interactive domain-containing protein 2 (ARID domain-containing protein 2) (BRG1-associated factor 200) (BAF200) (Zinc finger protein with activation potential) (Zipzap/p200)	15.2902	15.3841	15.3766	15.1104	15.1907	15.4792	15.6099	15.287	15.6455	15.2152	15.1055	15.3927	14.8003	15.0249	15.6203	15.5367	15.312	15.1751	15.1247	15.282	15.4276	15.1549	15.2603	15.2444	15.2215	15.5298	14.8582	15.3469	14.4733	14.1733	14.4944
E9Q7F2	Rnf169	31	E3 ubiquitin-protein ligase RNF169 (EC 2.3.2.27) (RING finger protein 169) (RING-type E3 ubiquitin transferase RNF169)	13.6945	15.7481	15.4723	15.2869	15.3227	13.5484	13.3304	15.1982	15.0299	13.3952	13.3608	13.5258	13.4022	13.5072	13.5786	15.7137	13.4677	15.5348	13.7629	13.8193	15.3861	13.4691	13.8951	13.2891	15.1439	13.5064	13.3298	13.5688	13.6027	13.6046	13.5547
E9Q7G0	Numa1	51.4	Nuclear mitotic apparatus protein 1 (Nuclear mitotic apparatus protein) (NuMA protein)	20.2193	20.217	20.3018	20.2054	19.7217	19.8399	19.9988	19.9041	19.7573	19.8994	19.5854	19.1647	19.3438	19.2527	19.5989	20.1291	19.9667	19.9178	19.7912	20.0862	20.0989	19.7178	19.5578	19.6009	20.5973	19.3991	19.8042	18.7336	19.6675	19.4208	19.6683
E9Q8D0	Dnajc21	33.1	DnaJ homolog subfamily C member 21	16.5429	16.0817	16.3934	16.2379	16.6659	16.9233	16.8015	17.1675	16.2577	16.8128	17.3856	17.2586	17.5673	18.0009	16.9069	16.4703	16.9106	16.4009	16.5239	16.4953	16.7515	16.7749	16.954	17.5942	16.7003	17.8818	17.1716	16.7651	17.5249	17.419	17.2441
E9Q8I9	Fry	11.2	Protein furry homolog	16.0025	13.9158	16.1045	15.9852	15.5794	13.9069	15.6131	15.0983	15.5562	13.8435	13.9102	13.9289	13.7315	15.0872	15.4727	15.4395	14.1077	15.9383	14.1533	14.2117	15.4607	15.1949	14.0808	14.175	13.8107	13.9454	13.765	13.6082	13.976	13.7372	13.7641
E9Q9A9	Oas2	28.3	2'-5'-oligoadenylate synthase 2 ((2-5')oligo(A) synthase 2) (2-5A synthase 2) (EC 2.7.7.84) (2',5'-oligoadenylate synthetase-like 11)	14.2259	15.4387	15.036	16.2907	15.3643	14.4854	15.0454	15.5739	15.0203	14.1626	15.2758	14.0794	14.0592	14.3297	17.5942	14.0998	14.9896	16.105	14.407	15.9167	13.9649	15.3516	14.567	14.2441	15.0435	14.3508	15.537	15.2435	14.487	14.4326	15.4903
E9Q9R9	Dlg5	13.4	Disks large homolog 5	15.2914	15.2169	15.104	15.0067	15.2173	15.0285	15.0758	14.6145	14.9042	14.3159	14.5831	14.278	14.631	15.4462	14.7138	14.9304	14.2832	14.9537	14.2775	15.1484	14.9159	14.9112	14.9409	15.1533	15.8902	14.9283	15.014	14.3124	13.9784	15.3067	15.394
E9QAM5	Helz2	25	Helicase with zinc finger domain 2 (EC 3.6.4.-) (PPAR-gamma DNA-binding domain-interacting protein 1) (PDIP1) (PPAR-gamma DBD-interacting protein 1)	17.1366	17.1942	17.2956	17.4679	17.291	16.7383	17.4636	17.1924	16.9124	17.2876	16.9292	16.7923	16.5809	16.6867	17.2721	17.1942	16.9175	17.2349	17.0039	17.2296	16.4149	17.1183	16.8515	16.8352	16.9694	16.7941	17.0489	16.6518	16.5125	16.3894	16.5166
E9QAT4	Sec16a	40.7	Protein transport protein Sec16A (SEC16 homolog A) (p250)	17.6097	17.4947	17.4141	17.603	17.6479	17.4694	17.6366	17.5339	17.5734	17.7637	17.8529	17.5654	17.6126	17.5937	17.5996	17.5089	17.4503	17.6825	17.7623	17.6997	17.6205	17.794	17.5864	17.8902	17.0375	17.5976	17.2937	17.6711	17.316	17.0879	17.6548
F6ZDS4	Tpr	46.6	Nucleoprotein TPR (NPC-associated intranuclear protein) (Translocated promoter region and nuclear basket protein)	19.4546	19.5557	19.4079	19.3177	19.1992	19.186	19.3393	19.243	19.3662	19.3056	18.7682	18.7915	19.0029	18.9112	19.3747	19.3924	19.3169	19.2823	19.295	19.2326	19.4525	19.3954	19.3133	19.1533	19.2163	18.8625	19.3063	18.9353	19.152	18.987	18.7614
F7BJB9	Morc3	47	MORC family CW-type zinc finger protein 3 (Nuclear matrix protein 2) (Zinc finger CW-type coiled-coil domain protein 3)	18.0614	18.1918	18.0298	17.982	17.642	17.7939	17.6871	17.8366	17.6315	17.4412	17.1715	17.4229	17.4084	18.1461	17.8912	17.7513	18.1389	17.5929	17.486	17.5504	17.7898	17.7075	17.7745	17.7324	18.0903	18.1223	18.5894	17.8657	17.4512	18.785	17.2291
F7BWT7	Tspan15	19	Tetraspanin-15 (Tspan-15) (Transmembrane 4 superfamily member 15)	14.6002	14.6338	14.6602	14.4537	15.2304	15.8106	14.2271	15.3245	14.7063	16.2704	15.9999	16.3045	14.6496	15.8632	15.2388	14.4294	16.1063	14.6204	16.1212	14.4566	15.1031	14.5551	16.1653	15.9466	14.6394	15.9795	14.2331	16.1575	14.2056	14.3669	16.3219
F8VPQ2	Arid4a	22.8	AT-rich interactive domain-containing protein 4A (ARID domain-containing protein 4A) (Retinoblastoma-binding protein 1)	14.2617	15.7446	15.6522	14.4569	15.6504	14.4175	15.5966	14.3333	15.716	15.933	14.6659	15.7363	15.3834	14.2442	16.2568	14.5741	16.3093	15.6917	16.1186	14.4818	15.6648	14.6855	15.8297	14.3619	14.4257	15.5974	15.8482	15.5271	14.2924	14.1929	14.0269
F8VPU2	Farp1	51.2	FERM, ARHGEF and pleckstrin domain-containing protein 1 (FERM, RhoGEF and pleckstrin domain-containing protein 1)	19.0693	18.9125	19.1218	18.9334	19.1065	18.2503	18.755	18.7341	18.5406	18.4099	17.9068	17.7945	18.2408	18.2756	17.9069	18.9861	18.4141	18.8954	18.3038	18.8892	18.9952	18.7987	18.4142	18.7109	19.2072	18.3511	18.446	18.5426	18.2816	18.2485	18.2478
F8VPZ5	Ercc6	11.1	DNA excision repair protein ERCC-6 (EC 3.6.4.-) (ATP-dependent helicase ERCC6) (Cockayne syndrome protein CSB)	15.3636	15.3033	15.3482	15.0452	14.0021	15.1407	15.0823	15.0481	14.1265	15.3655	13.8698	13.7851	15.0436	14.833	14.1608	14.9674	14.0333	15.1152	15.1266	15.3006	15.0658	14.9399	14.0048	14.0499	15.729	13.909	13.7456	13.8747	13.8088	14.1535	13.8498
F8VQB6	Myo10	13	Unconventional myosin-X (Unconventional myosin-10)	16.6693	16.933	17.0276	16.7993	16.3386	16.3462	16.9245	15.1553	16.3541	15.1645	15.2314	16.286	14.9506	16.1498	15.0122	16.4095	16.0264	16.1258	16.7584	15.4987	16.6384	15.3068	16.8097	15.874	17.6125	16.601	14.9718	14.9062	15.2555	18.5952	15.2252
G3X9G7	Zfp809	31.3	Zinc finger protein 809	16.9342	17.1081	16.8337	16.7243	16.1482	15.0147	16.1789	15.9518	16.2757	15.3296	14.9411	15.5722	15.0646	14.8001	15.6912	16.1352	16.0119	15.9981	15.516	16.2495	16.4001	16.0404	14.8919	15.7696	16.5542	14.8155	15.7241	15.9275	15.1964	15.8082	15.2017
G3X9J0	Sipa1l3	31.8	Signal-induced proliferation-associated 1-like protein 3 (SIPA1-like protein 3) (SPA-1-like protein 3)	16.4464	16.6271	16.5448	16.505	16.4854	17.0004	16.8195	16.9758	16.6175	16.7587	17.2926	16.9221	16.4291	16.5673	16.5811	16.8428	16.9319	16.7002	16.8968	16.5594	16.8506	16.7521	16.8438	17.3047	16.6627	16.6563	16.8834	16.903	16.5024	16.368	16.9384
G3X9K3	Arfgef1	38	Brefeldin A-inhibited guanine nucleotide-exchange protein 1 (BIG1) (Brefeldin A-inhibited GEP 1) (ADP-ribosylation factor guanine nucleotide-exchange factor 1)	18.7437	18.7544	18.7727	18.8397	18.857	18.3931	18.9787	18.4539	18.5794	18.2777	18.234	17.8596	18.1498	18.3785	18.4694	18.6946	18.447	18.875	18.3769	18.7359	18.6687	18.8808	18.6854	18.5657	18.5974	18.1418	18.2696	18.0973	18.0207	18.0324	18.4858
G5E870	Trip12	40.3	E3 ubiquitin-protein ligase TRIP12 (EC 2.3.2.26) (HECT-type E3 ubiquitin transferase TRIP12) (Thyroid receptor-interacting protein 12) (TR-interacting protein 12) (TRIP-12)	18.0508	17.9273	18.0739	17.8996	17.9031	18.2854	18.1039	18.1278	17.6574	18.0702	17.8702	17.3531	17.9697	17.9555	17.529	18.0262	17.7903	17.72	17.8604	17.9832	17.9744	17.9577	17.8935	18.1072	17.5742	17.93	17.7799	17.3937	18.1748	17.8074	17.9698
G5E897	Poglut3	39.2	Protein O-glucosyltransferase 3 (EC 2.4.1.-) (KDEL motif-containing protein 2) (Protein O-xylosyltransferase POGLUT3) (EC 2.4.2.-)	16.8212	16.9454	16.9747	16.834	16.869	16.691	17.08	16.6989	17.2385	16.3868	16.6874	17.3054	16.5802	16.6457	16.9732	16.9835	16.6435	16.8817	16.5703	16.8182	16.8739	16.5241	16.6698	17.4005	16.9219	16.5567	16.948	17.8778	16.5766	16.7898	17.0096
G5E8K5	Ank3	47.7	Ankyrin-3 (ANK-3) (Ankyrin-G)	17.7149	17.7782	17.7706	17.7598	17.6134	16.9117	18.0151	17.8617	17.9419	17.0665	15.7781	15.8371	16.0319	16.2025	17.132	17.8935	17.3148	17.8585	17.1355	17.9535	17.7263	17.901	17.242	17.2058	17.4137	16.5144	17.0264	15.4807	14.3313	16.9301	15.8018
G5E8P0	Tubgcp6	8.5	Gamma-tubulin complex component 6 (GCP-6)	12.9073	13.7067	14.8429	14.6347	12.3298	13.8789	13.5437	16.3075	13.5371	14.0695	13.905	14.8948	13.6018	13.7929	15.1406	13.153	12.8853	13.5543	13.9414	13.8819	13.3808	14.7893	13.6589	14.0241	13.8647	13.8708	13.9871	14.0537	17.1817	12.9696	16.9673
L0N7N1	Kif14	28.1	Kinesin-like protein KIF14	15.5014	15.4472	15.3926	15.1335	15.1244	16.6284	15.6268	16.1807	15.6134	16.4461	16.026	16.1761	16	16.3727	15.887	16.0958	16.5646	15.6852	16.1773	15.9543	15.5527	15.7005	16.4931	16.3361	16.0353	16.4233	15.7697	15.785	16.5239	15.3427	16.2391
O08528	Hk2	50.9	Hexokinase-2 (EC 2.7.1.1) (Hexokinase type II) (HK II)	19.0495	19.0708	19.1014	18.8566	18.672	18.8673	18.6143	18.9353	18.6994	19.1728	18.7105	18.7886	17.9625	19.308	18.7268	18.3923	18.9117	18.6002	19.2012	18.7657	18.3646	18.3215	18.4385	18.8156	18.6579	19.0108	18.4497	19.1034	18.3282	19.22	18.6344
O08529	Capn2	65.3	Calpain-2 catalytic subunit (EC 3.4.22.53) (80 kDa M-calpain subunit) (CALP80) (Calcium-activated neutral proteinase 2) (CANP 2) (Calpain M-type) (Calpain-2 large subunit) (Millimolar-calpain) (M-calpain)	19.882	19.7505	19.9234	20.0684	20.0452	20.8168	20.1517	20.6833	19.7509	19.8912	20.1809	20.2544	19.9764	20.5133	19.9707	20.3403	21.1558	20.1825	19.8244	20.3304	20.4235	20.4066	20.6598	20.6139	19.2613	20.1902	20.4911	20.2113	19.7965	20.149	20.4646
O08539	Bin1	42.3	Myc box-dependent-interacting protein 1 (Amphiphysin II) (Amphiphysin-like protein) (Bridging integrator 1) (SH3 domain-containing protein 9)	17.7503	17.9196	17.9369	18.0401	18.0286	17.838	17.9771	18.1996	17.7954	18.1225	18.5709	18.5879	18.5024	18.4293	17.6082	18.0539	18.0175	18.1527	17.7328	18.1614	18.135	18.1386	18.4048	18.4238	18.8882	18.49	18.5267	19.0226	18.5178	20.2305	18.669
O08547	Sec22b	73.5	Vesicle-trafficking protein SEC22b (ER-Golgi SNARE of 24 kDa) (ERS-24) (ERS24) (SEC22 vesicle-trafficking protein homolog B) (SEC22 vesicle-trafficking protein-like 1) (mSec22b)	20.8846	20.9467	20.8735	20.9693	20.7572	21.5416	20.7943	20.7307	21.0351	21.0301	20.7287	20.8206	21.1288	20.7162	20.8154	20.8643	20.772	21.075	21.0134	21.0007	21.0396	20.9759	20.7531	20.7057	21.5314	20.9548	20.6817	20.9875	20.8379	20.9607	20.986
O08550	Kmt2b	11.1	Histone-lysine N-methyltransferase 2B (Lysine N-methyltransferase 2B) (EC 2.1.1.364) (Myeloid/lymphoid or mixed-lineage leukemia protein 4 homolog) (Trithorax homolog 2) (WW domain-binding protein 7) (WBP-7)	16.9185	16.8497	16.8005	16.7798	16.6131	17.047	17.0632	16.524	16.6084	17.0702	16.5635	16.2331	17.0126	16.8557	17.4996	17.052	16.9718	16.7491	17.0383	16.8316	16.989	16.7072	16.6057	16.599	16.9287	16.7931	16.4762	15.5349	17.1203	16.3347	16.8277
O08573	Lgals9	29.5	Galectin-9 (Gal-9)	17.347	17.6209	17.6546	18.0239	17.9958	15.9058	17.2459	15.717	17.5375	15.7356	17.2153	17.1372	15.6694	17.1795	17.9663	17.4744	16.0391	17.7632	16.5971	17.2754	15.7663	17.0459	17.0355	17.6274	14.7135	17.0411	15.7871	17.6883	17.3491	15.6151	16.7233
O08579	Emd	37.5	Emerin	19.1206	19.1289	19.1891	19.0802	18.922	18.6763	18.7938	18.995	18.769	18.7689	18.5768	18.9144	18.0112	18.9843	18.0614	19.053	19.0052	18.8165	18.4898	18.7441	19.2178	18.7526	18.5112	19.0811	19.3746	18.7026	19.1463	18.8724	18.0672	18.3231	18.3483
O08580	Esrra	27.5	Steroid hormone receptor ERR1 (Estrogen receptor-like 1) (Estrogen-related receptor alpha) (ERR-alpha) (Nuclear receptor subfamily 3 group B member 1)	13.4916	13.2477	13.8796	13.012	13.247	14.2877	13.1029	14.6475	13.2319	13.0186	14.2158	13.1608	13.0309	14.4984	13.6441	13.029	14.5998	13.8396	12.9273	13.3516	14.2869	13.1444	14.495	13.0236	14.9455	14.2922	15.032	13.1861	12.8501	13.039	13.0093
O08581	Kcnk1	26.2	Potassium channel subfamily K member 1 (Inward rectifying potassium channel protein TWIK-1)	17.3969	17.3448	16.8262	17.2878	17.685	18.3192	18.1682	17.8501	18.114	17.8863	15.9389	15.2399	16.415	17.4072	18.688	18.274	18.0679	18.044	17.9914	17.9418	18.0688	18.0663	17.8791	18.3851	17.0745	17.4646	18.1105	15.9921	15.4773	17.7898	16.5486
O08582	Gtpbp1	49.7	GTP-binding protein 1 (G-protein 1) (GP-1) (GP1)	17.556	17.374	17.4078	17.6077	17.5585	17.8505	17.6603	17.3681	17.3501	17.4513	17.8142	17.6065	18.062	17.3771	17.9672	17.5346	17.5693	17.4593	17.3462	17.4774	17.2654	17.5263	17.6863	17.3284	17.5735	17.6236	17.0997	17.3205	17.3815	17.2871	17.7136
O08583	Alyref	51	THO complex subunit 4 (Tho4) (Ally of AML-1 and LEF-1) (Aly/REF export factor) (REF1-I) (RNA and export factor-binding protein 1) (Transcriptional coactivator Aly/REF)	20.6886	20.9134	20.7578	20.4884	20.7036	20.6118	20.4849	20.5611	20.5772	20.2096	19.7142	19.9474	20.0466	19.9374	20.7112	20.4478	20.6457	20.2648	20.9632	20.2215	20.6144	20.8614	20.2333	20.6628	20.6901	20.4413	20.8432	19.9324	20.4699	20.3098	19.2807
O08585	Clta	25.1	Clathrin light chain A (Lca)	18.2085	18.2931	18.4086	18.6068	18.1853	17.8147	18.6699	18.0063	18.4417	17.5565	17.3252	16.2271	17.5846	17.2434	17.8778	18.3576	17.7646	18.4291	17.8627	18.4032	18.2013	18.1218	16.238	16.124	18.6713	16.3808	17.7084	17.2189	17.7999	15.9155	17.4725
O08586	Pten	31	Phosphatidylinositol 3,4,5-trisphosphate 3-phosphatase and dual-specificity protein phosphatase PTEN (EC 3.1.3.16) (EC 3.1.3.48) (EC 3.1.3.67) (Mutated in multiple advanced cancers 1) (Phosphatase and tensin homolog)	17.735	16.2877	17.6884	15.9645	16.2618	15.5221	14.6592	14.3791	15.7525	14.1186	14.3451	15.4764	16.0263	15.1627	15.9201	14.6855	14.4078	14.5084	14.6148	14.5614	14.6488	14.5355	14.7929	14.6337	15.0035	14.5529	14.6087	16.4568	15.1032	14.152	14.7053
O08599	Stxbp1	49.8	Syntaxin-binding protein 1 (Protein unc-18 homolog 1) (Unc18-1) (Protein unc-18 homolog A) (Unc-18A)	16.6507	17.0801	16.7235	16.5579	16.4795	16.6151	16.165	16.4325	16.6928	15.9792	17.6373	16.8565	17.1726	16.6627	16.218	16.3145	16.0085	16.1973	15.6171	16.418	16.309	16.658	16.4589	17.4516	16.6142	16.4478	15.6853	17.4894	17.2578	16.6721	17.246
O08601	Mttp	19.4	Microsomal triglyceride transfer protein large subunit	15.542	15.7573	15.696	15.6445	15.6471	14.4808	15.8299	15.395	16.0746	15.7235	15.1997	15.0203	15.8597	14.4635	15.7717	15.6304	15.1352	15.8025	15.5183	15.5777	15.764	15.5895	14.8944	14.5876	15.4779	14.1434	14.7946	15.3938	15.3973	14.249	14.7161
O08648	Map3k4	20.4	Mitogen-activated protein kinase kinase kinase 4 (EC 2.7.11.25) (MAPK/ERK kinase kinase 4) (MEK kinase 4) (MEKK 4)	16.9234	16.86	16.6204	17.2926	17.0337	16.766	17.19	17.0445	16.6674	16.7208	17.1888	16.8703	16.7001	17.0232	16.7217	16.9356	17.4153	16.9601	15.6549	16.6508	17.1041	16.9981	17.1145	17.0748	16.7224	16.9112	17.3396	16.9208	17.2657	16.7776	16.5938
O08663	Metap2	71.3	Methionine aminopeptidase 2 (MAP 2) (MetAP 2) (EC 3.4.11.18) (Initiation factor 2-associated 67 kDa glycoprotein) (p67) (p67eIF2) (Peptidase M)	17.1746	16.8914	17.1121	17.074	18.1588	17.4252	17.6179	17.9103	17.295	18.111	18.0033	17.7266	17.9799	18.5611	17.5755	17.5988	17.9717	17.1919	17.6819	17.4417	17.418	17.5936	17.9143	17.4569	16.9111	18.1203	17.756	16.7326	18.4444	16.9726	18.1893
O08664	Bcl7c	24.9	B-cell CLL/lymphoma 7 protein family member C (B-cell chronic lymphocytic leukemia/lymphoma 7C protein)	12.9839	13.425	13.7129	13.5821	15.0362	13.3871	13.7736	13.5058	15.6068	13.6101	13.4873	12.8361	14.0764	13.6055	16.4059	15.3416	13.1944	12.6875	14.8764	13.1629	13.9292	14.3333	13.3425	14.027	13.0386	14.0112	13.6656	13.8232	13.524	14.0915	12.7245
O08677	Kng1	25	Kininogen-1 [Cleaved into: Kininogen-1 heavy chain; Bradykinin; Kininogen-1 light chain]	13.4288	13.5746	13.6729	14.1482	13.4505	14.9727	14.4774	14.6974	15.0167	14.5041	13.5047	13.4493	14.2187	13.4149	14.7576	14.9489	13.8475	13.3714	14.4688	14.4613	15.0765	14.7698	13.4486	13.4715	13.5627	13.575	13.2933	13.7446	13.3261	14.6665	13.3862
O08688	Capn5	55.2	Calpain-5 (EC 3.4.22.-) (New calpain 3) (nCL-3)	17.8154	17.9228	17.6211	17.8382	18.012	19.2782	17.9781	18.656	18.4838	18.6679	17.922	17.2825	17.0037	17.9196	19.4467	18.297	18.9869	18.3955	18.6661	18.2373	18.5179	18.4134	19.0184	17.5754	17.6698	17.3004	19.0833	18.0914	16.4714	18.1481	17.3338
O08691	Arg2	26.3	Arginase-2, mitochondrial (EC 3.5.3.1) (Arginase II) (Kidney-type arginase) (Non-hepatic arginase) (Type II arginase)	13.2949	13.4684	13.4868	13.3258	13.3692	13.4768	15.7239	13.1419	16.4165	16.154	13.3561	13.251	13.1388	13.1958	15.8804	13.4475	13.6114	16.3489	16.2913	13.5766	13.3552	13.2451	13.567	13.2691	13.2852	13.1035	13.0945	15.7327	13.1457	13.1314	12.8381
O08709	Prdx6	84.8	Peroxiredoxin-6 (EC 1.11.1.27) (1-Cys peroxiredoxin) (1-Cys PRX) (Acidic calcium-independent phospholipase A2) (aiPLA2) (EC 3.1.1.4) (Antioxidant protein 2) (Glutathione-dependent peroxiredoxin) (Lysophosphatidylcholine acyltransferase 5) (LPC acyltransferase 5) (LPCAT-5) (Lyso-PC acyltransferase 5) (EC 2.3.1.23) (Non-selenium glutathione peroxidase) (NSGPx)	22.9307	23.0123	22.8443	22.854	23.1817	22.7143	23.2695	22.2508	23.3427	22.1276	22.4656	22.2579	22.8467	22.1714	23.4406	22.7898	22.091	23.0746	22.5067	23.0701	22.7415	23.0122	22.7804	22.1578	22.4929	22.1575	21.8289	22.7923	22.3736	22.0112	22.2947
O08712	Tnfrsf11b	14.7	Tumor necrosis factor receptor superfamily member 11B (Osteoclastogenesis inhibitory factor) (Osteoprotegerin)	16.4426	16.6133	16.6502	16.4055	13.5243	17.1292	13.661	13.4425	13.458	13.3734	13.1913	13.1251	12.9649	13.2881	13.1519	13.1871	13.4635	13.1168	13.2203	13.049	13.3914	13.2486	13.3963	12.9116	16.5224	13.4119	13.3373	13.1918	13.0158	13.1931	13.3104
O08715	Akap1	33.6	A-kinase anchor protein 1, mitochondrial (Dual specificity A-kinase-anchoring protein 1) (D-AKAP-1) (Protein kinase A-anchoring protein 1) (PRKA1) (Spermatid A-kinase anchor protein) (S-AKAP)	16.2269	16.2502	16.2926	16.1295	16.1211	16.7037	16.3868	16.388	15.7911	16.238	16.3433	16.6002	16.3972	16.9414	15.8651	16.5437	15.9223	16.2829	16.1479	16.4435	16.4983	16.1821	16.4535	16.5444	16.5974	17.2983	16.5658	16.087	16.4872	17.1423	16.0061
O08734	Bak1	42.6	Bcl-2 homologous antagonist/killer (Apoptosis regulator BAK)	15.8685	15.7273	16.1111	15.7125	15.9436	15.9872	15.9674	14.3411	15.7463	14.3777	14.7125	15.5748	14.2363	14.6436	16.2934	15.7204	16.2638	14.7516	15.6181	15.3462	15.9928	15.8413	16.0464	15.0107	15.2542	14.8567	15.091	14.6266	14.2918	14.4158	14.4181
O08749	Dld	55.2	Dihydrolipoyl dehydrogenase, mitochondrial (EC 1.8.1.4) (Dihydrolipoamide dehydrogenase)	21.6695	21.809	21.8386	21.6607	21.5112	21.4143	21.57	21.4632	21.5215	21.6133	21.3732	21.5339	21.217	20.8822	21.6533	21.4471	21.5221	21.7522	21.92	21.6857	21.5841	21.6163	21.1727	21.3264	21.895	20.9389	21.4962	21.2865	21.4685	20.6323	21.6614
O08756	Hsd17b10	56.7	3-hydroxyacyl-CoA dehydrogenase type-2 (EC 1.1.1.35) (17-beta-estradiol 17-dehydrogenase) (EC 1.1.1.62) (2-methyl-3-hydroxybutyryl-CoA dehydrogenase) (MHBD) (3-alpha-(17-beta)-hydroxysteroid dehydrogenase (NAD(+))) (EC 1.1.1.239) (3-hydroxy-2-methylbutyryl-CoA dehydrogenase) (EC 1.1.1.178) (3-hydroxyacyl-CoA dehydrogenase type II) (3alpha(or 20beta)-hydroxysteroid dehydrogenase) (EC 1.1.1.53) (7-…	21.2213	21.1809	21.3411	21.3226	21.3016	21.064	21.1537	21.0502	21.0227	20.9468	21.2263	21.6488	21.5528	21.4135	20.6141	21.0215	20.9293	21.332	21.0621	21.1266	21.2613	21.0069	20.7852	21.3675	21.461	21.0599	21.5579	21.5608	20.8636	21.2628	21.5441
O08759	Ube3a	56	Ubiquitin-protein ligase E3A (EC 2.3.2.26) (HECT-type ubiquitin transferase E3A) (Oncogenic protein-associated protein E6-AP)	18.1875	18.02	18.191	18.3342	18.1787	17.5673	18.1853	18.0621	17.9228	17.9486	18.0229	17.6557	17.925	17.7818	17.7245	18.0837	17.7504	18.181	17.8124	18.1249	18.0322	18.0962	17.7783	18.1852	18.059	17.943	17.6866	17.2938	18.0692	17.7443	17.9531
O08760	Ogg1	40.6	N-glycosylase/DNA lyase [Includes: 8-oxoguanine DNA glycosylase (EC 3.2.2.-); DNA-(apurinic or apyrimidinic site) lyase (AP lyase) (EC 4.2.99.18)]	14.066	15.0674	14.1885	13.6497	14.9401	13.6608	13.9427	13.7562	15.0845	15.6399	13.3853	13.5194	15.9678	13.631	15.9059	13.9662	15.5477	13.6838	16.2603	13.7043	13.6919	13.73	13.7639	13.6907	13.9313	15.9477	13.5017	13.734	13.7154	13.7472	16.3357
O08784	Tcof1	32.2	Treacle protein (Treacher Collins syndrome protein homolog)	18.3268	18.3876	18.3758	18.4195	18.1843	18.3701	18.3366	18.2115	17.7142	18.4734	18.5483	18.8122	19.0281	18.6262	17.7386	18.3429	18.4492	18.0091	18.2244	18.1035	18.4846	17.8858	18.8867	18.8426	19.1254	19.146	19.1038	18.3722	19.3853	19.1056	18.1286
O08785	Clock	14.5	Circadian locomoter output cycles protein kaput (mCLOCK) (EC 2.3.1.48)	12.8167	12.5296	12.6955	12.6437	12.555	14.5623	12.6246	12.4861	12.6658	12.5864	12.3525	12.494	14.0733	12.6257	14.5149	12.4852	14.3782	12.4812	14.6553	13.9977	12.2766	12.549	14.802	12.2868	12.5809	12.4513	12.4658	14.627	12.5069	12.3987	12.4011
O08788	Dctn1	53.6	Dynactin subunit 1 (150 kDa dynein-associated polypeptide) (DAP-150) (DP-150) (p150-glued)	18.4924	18.3215	18.4423	18.4537	18.528	18.5493	18.4361	18.3236	18.3387	18.5346	18.4444	18.3657	18.5729	18.3509	18.2771	18.4203	18.4031	18.4164	18.4418	18.3522	18.3149	18.4483	18.2423	18.4308	18.6481	18.1852	18.1782	18.152	18.4874	18.3023	18.5741
O08795	Prkcsh	59.5	Glucosidase 2 subunit beta (80K-H protein) (Glucosidase II subunit beta) (Protein kinase C substrate 60.1 kDa protein heavy chain) (PKCSH)	21.6211	21.6675	21.5477	21.5673	21.5785	21.9076	21.1134	21.1823	21.4673	21.9742	21.5419	21.3411	21.6015	20.8526	21.8291	21.2203	21.4209	21.4563	21.9899	21.2589	21.2473	21.2493	21.3403	21.0703	20.4772	21.2261	20.2649	21.2559	21.2766	20.3591	21.1862
O08796	Eef2k	16.9	Eukaryotic elongation factor 2 kinase (eEF-2 kinase) (eEF-2K) (EC 2.7.11.20) (Calcium/calmodulin-dependent eukaryotic elongation factor 2 kinase)	14.9051	13.6367	14.3295	14.3681	13.8758	13.5001	15.3451	13.5058	13.6996	13.4976	13.5035	13.5271	13.625	15.0656	15.6868	15.0458	14.7286	13.6193	13.9125	14.7418	14.813	15.0225	15.2664	13.6071	13.6415	13.9014	14.9847	13.4787	13.5358	13.3043	13.4842
O08807	Prdx4	58.8	Peroxiredoxin-4 (EC 1.11.1.24) (Antioxidant enzyme AOE372) (Peroxiredoxin IV) (Prx-IV) (Thioredoxin peroxidase AO372) (Thioredoxin-dependent peroxide reductase A0372) (Thioredoxin-dependent peroxiredoxin 4)	19.3556	19.1846	19.2233	19.262	18.6953	18.7002	19.2973	19.1486	19.1087	19.0309	19.5655	17.5796	19.5629	19.7942	17.7911	19.2923	18.7892	19.0006	18.9763	19.2002	19.2014	18.7688	18.7571	19.8334	19.6929	19.9035	19.0405	17.395	19.0763	18.2875	20.0147
O08808	Diaph1	41.7	Protein diaphanous homolog 1 (Diaphanous-related formin-1) (DRF1) (p140mDIA) (mDIA1)	17.6154	17.4436	17.4992	17.5942	17.6954	17.4947	17.8827	17.8148	17.8966	17.6419	17.7145	17.9353	17.5712	17.6811	17.2754	17.9348	17.6991	17.8645	17.5691	17.8377	17.6072	17.7768	18.2306	18.2236	17.3491	18.0365	17.8158	17.7429	17.7784	18.2138	17.4996
O08810	Eftud2	65.8	116 kDa U5 small nuclear ribonucleoprotein component (Elongation factor Tu GTP-binding domain-containing protein 2) (U5 snRNP-specific protein, 116 kDa) (U5-116 kDa)	18.5408	18.6557	18.4583	18.366	18.5543	18.2636	18.4101	18.1814	18.3811	18.4121	18.0674	17.8339	17.8363	17.9842	18.3043	18.2731	18.2126	18.1829	18.4643	18.1921	18.2056	18.2239	18.4969	18.0942	18.3888	18.2876	18.1947	17.7381	17.9153	17.8898	17.614
O08811	Ercc2	18	General transcription and DNA repair factor IIH helicase subunit XPD (TFIIH subunit XPD) (EC 3.6.4.12) (CXPD) (DNA excision repair protein ERCC-2) (DNA repair protein complementing XP-D cells) (Xeroderma pigmentosum group D-complementing protein)	14.6261	14.9431	14.7756	14.7631	13.3814	13.0428	14.7219	14.709	14.5075	13.1754	12.9204	13.0744	13.1279	13.019	13.1795	13.15	14.6318	14.6256	13.1602	12.9773	14.5345	13.0932	13.1013	12.9866	12.9215	13.1357	12.9143	13.3062	13.0556	12.7088	13.1243
O08832	Galnt4	19.9	Polypeptide N-acetylgalactosaminyltransferase 4 (EC 2.4.1.41) (Polypeptide GalNAc transferase 4) (GalNAc-T4) (pp-GaNTase 4) (Protein-UDP acetylgalactosaminyltransferase 4) (UDP-GalNAc:polypeptide N-acetylgalactosaminyltransferase 4)	15.6337	15.4199	15.2239	13.8985	14.1333	16.5852	15.4537	14.0506	15.3647	14.1369	14.2004	13.8794	15.4401	15.8033	14.0853	15.1448	15.8326	13.8982	15.6887	14.1075	15.603	14.1986	15.7308	15.5283	14.1267	14.1519	13.9525	14.0935	14.1622	13.9912	13.9754
O08848	RO60	35.7	60 kDa SS-A/Ro ribonucleoprotein (60 kDa Ro protein) (60 kDa ribonucleoprotein Ro) (Ro60) (RoRNP) (TROVE domain family member 2)	17.9263	17.7108	17.7144	17.5483	17.2782	17.9538	17.7396	17.8465	17.2662	17.9819	17.693	17.5881	18.0967	18.555	17.261	17.7504	17.9102	17.4207	17.7749	17.6112	17.589	17.5965	17.8597	18.7202	18.0604	18.0485	17.7338	17.568	18.2036	18.1362	18.0556
O08856	Ell	29.9	RNA polymerase II elongation factor ELL (Eleven-nineteen lysine-rich leukemia protein)	14.2716	14.2951	13.9631	13.8884	14.3125	15.7409	14.9307	14.0384	13.9299	13.9719	14.0507	13.7015	13.8916	16.2936	15.783	13.9703	15.7778	13.98	15.5248	14.1189	13.9384	14.1881	15.5656	13.8841	13.9677	16.0146	16.1326	15.8118	13.817	15.9493	13.9195
O08901	Bub1	17.1	Mitotic checkpoint serine/threonine-protein kinase BUB1 (mBUB1) (EC 2.7.11.1) (BUB1A)	12.7269	12.7102	12.8527	12.6301	12.7374	12.8624	12.7761	12.8442	12.857	14.7645	12.7866	12.5817	12.5264	12.7874	14.8047	12.6587	14.4007	12.9002	14.6356	12.588	12.3949	12.5897	14.4083	12.7969	12.9999	12.5589	14.429	14.7576	12.4696	14.6502	12.5575
O08908	Pik3r2	36.7	Phosphatidylinositol 3-kinase regulatory subunit beta (PI3-kinase regulatory subunit beta) (PI3K regulatory subunit beta) (PtdIns-3-kinase regulatory subunit beta) (Phosphatidylinositol 3-kinase 85 kDa regulatory subunit beta) (PI3-kinase subunit p85-beta) (PtdIns-3-kinase regulatory subunit p85-beta)	15.4002	14.8416	14.4313	14.5727	14.5825	15.8845	14.2138	15.4816	14.2607	14.3668	13.928	14.2756	15.0641	15.9737	15.7278	14.3976	15.9188	14.2958	14.4556	14.4357	14.3023	15.1692	15.257	15.8229	16.0405	15.7472	16.2121	16.3246	13.6703	16.0509	15.3081
O08911	Mapk12	42	Mitogen-activated protein kinase 12 (MAP kinase 12) (MAPK 12) (EC 2.7.11.24) (Extracellular signal-regulated kinase 6) (ERK-6) (Mitogen-activated protein kinase p38 gamma) (MAP kinase p38 gamma) (Stress-activated protein kinase 3)	12.1692	11.8416	12.0693	11.8898	11.9763	11.8613	11.8981	11.9061	11.8127	12.0888	11.6545	11.7352	11.644	12.0749	15.6489	11.7636	14.7907	12.0431	12.105	11.6764	12.0825	12.0224	11.8233	12.0346	12.1153	11.9771	14.9647	11.9014	11.8092	15.4585	15.1878
O08912	Galnt1	52.4	Polypeptide N-acetylgalactosaminyltransferase 1 (EC 2.4.1.41) (Polypeptide GalNAc transferase 1) (GalNAc-T1) (pp-GaNTase 1) (Protein-UDP acetylgalactosaminyltransferase 1) (UDP-GalNAc:polypeptide N-acetylgalactosaminyltransferase 1) [Cleaved into: Polypeptide N-acetylgalactosaminyltransferase 1 soluble form]	18.3279	18.2673	18.1474	18.1913	18.16	18.3244	18.4334	18.7004	18.8017	18.2647	18.1746	18.3414	17.4574	18.0747	18.0657	18.8046	18.0027	18.6167	18.1998	18.7334	18.4813	18.597	18.572	18.5509	18.0184	18.4888	18.0188	18.084	16.9493	18.0228	17.7645
O08914	Faah	32.1	Fatty-acid amide hydrolase 1 (EC 3.5.1.99) (Anandamide amidohydrolase 1) (Fatty acid ester hydrolase) (EC 3.1.1.-) (Oleamide hydrolase 1)	17.7296	17.8208	17.9765	17.556	16.8968	16.0056	17.5526	17.2503	17.822	16.7942	15.8494	15.9825	16.837	16.3555	16.1409	17.4841	16.0501	17.7641	16.9043	17.7678	17.0977	17.4026	16.6444	16.3809	16.8907	16.8511	15.9801	15.4448	17.2464	16.1812	17.2822
O08915	Aip	60.3	AH receptor-interacting protein (AIP) (Aryl-hydrocarbon receptor-interacting protein)	19.3285	18.9854	19.4387	19.2788	19.1002	19.2084	18.7487	19.0758	18.4488	19.0089	19.3691	19.198	19.3282	19.736	19.0557	18.9235	19.1838	18.8191	18.951	18.8301	18.7342	18.8082	19.2198	19.4402	19.7535	19.5457	18.7935	19.2728	19.6151	20.0927	19.1971
O08917	Flot1	48.4	Flotillin-1	15.8208	15.218	15.5187	15.7703	15.773	15.9435	16.5973	16.3627	16.087	15.5795	15.8941	16.5363	16.5709	16.8256	15.6182	16.6593	16.1889	16.2933	15.4292	16.2641	16.5966	16.1442	16.2564	16.792	15.8061	17.0263	15.9086	17.1773	17.3848	16.3932	16.4453
O08967	Cyth3	22.8	Cytohesin-3 (ARF nucleotide-binding site opener 3) (Protein ARNO3) (General receptor of phosphoinositides 1) (Grp1) (PH, SEC7 and coiled-coil domain-containing protein 3) (CLM3) (SEC7 homolog C) (mSec7-3)	13.0158	12.6344	12.6057	12.5992	12.5399	12.3441	12.4569	12.4632	12.4991	12.2352	12.4892	12.5399	12.4897	14.6878	12.5959	12.2898	14.5899	12.5863	14.6768	12.8032	12.4499	12.5464	14.9467	14.8054	12.4203	15.2094	12.4106	12.282	12.4132	12.2715	14.2631
O08970	Tuft1	32.1	Tuftelin	15.0237	15.0079	14.886	15.0087	15.0226	14.8758	14.9154	13.7892	14.1045	13.9266	14.7309	14.0033	15.1092	13.7171	13.9896	15.1397	14.1923	15.0072	14.2996	14.9528	14.9381	14.934	14.217	14.1059	15.2386	14.3317	13.9478	14.4424	15.2614	13.6572	13.8779
O08992	Sdcbp	69.6	Syntenin-1 (Scaffold protein Pbp1) (Syndecan-binding protein 1)	19.3189	19.3145	19.2215	19.4651	18.9049	19.3961	19.3814	19.1702	19.3421	19.1096	19.0783	18.7558	19.229	18.8803	19.3067	19.4244	19.2171	19.6444	19.321	19.295	19.5612	19.165	19.0549	18.7176	19.4032	18.9069	19.4185	18.0014	19.1739	19.747	19.0825
O08997	Atox1	88.2	Copper transport protein ATOX1 (Metal transport protein ATX1)	20.4102	20.2791	20.2793	20.2986	20.2467	19.5148	20.2836	19.5836	19.8357	20.0208	19.867	19.2556	19.3231	18.8855	19.3051	19.8204	19.4419	19.8273	20.2097	20.0515	19.7375	20.0816	19.6239	19.4882	20.6839	19.4493	19.4558	19.2503	19.0909	19.5021	19.1954
O09000	Ncoa3	29.1	Nuclear receptor coactivator 3 (NCoA-3) (EC 2.3.1.48) (Amplified in breast cancer-1 protein homolog) (AIB-1) (CBP-interacting protein) (p/CIP) (pCIP) (Receptor-associated coactivator 3) (RAC-3) (Steroid receptor coactivator protein 3) (SRC-3) (Thyroid hormone receptor activator molecule 1) (ACTR) (TRAM-1)	15.525	15.4579	15.3235	15.1829	15.4865	15.4106	15.7592	15.8654	15.6979	15.5961	15.7002	15.9336	16.3095	15.9827	15.9988	15.582	16.278	15.7033	16.0296	15.6492	15.9349	15.7659	16.278	15.6999	15.7923	15.8851	16.0083	15.6342	16.0698	14.8291	15.8341
O09005	Degs1	59.4	Sphingolipid delta(4)-desaturase DES1 (EC 1.14.19.17) (Degenerative spermatocyte homolog 1) (Dihydroceramide desaturase-1)	17.7792	17.7285	17.6613	17.9222	17.1163	19.5704	17.5314	18.925	17.8671	18.6103	18.6763	18.6752	18.8818	19.2618	18.3102	18.2361	18.9893	18.2291	18.641	17.9631	18.306	18.1241	18.7668	18.9546	18.3001	19.1836	19.282	18.3975	19.2632	18.9414	19.1565
O09012	Pex5	42.1	Peroxisomal targeting signal 1 receptor (PTS1 receptor) (PTS1R) (PTS1-BP) (PXR1P) (Peroxin-5) (Peroxisomal C-terminal targeting signal import receptor) (Peroxisome receptor 1)	16.9473	16.9692	17.0047	16.8901	17.1004	16.1752	16.93	16.2594	16.3887	16.8446	16.7687	17.1356	17.4887	17.2403	16.4726	16.462	16.623	16.6398	16.7653	16.6438	16.3253	16.564	16.7042	17.1797	17.1014	17.1759	16.3853	17.5981	17.0648	17.1759	16.8058
O09044	Snap23	61.9	Synaptosomal-associated protein 23 (SNAP-23) (Syndet) (Vesicle-membrane fusion protein SNAP-23)	18.9032	18.6693	19.0366	18.8275	18.4635	18.4055	18.7031	18.6976	18.3705	18.5946	18.9016	19.3164	18.8479	18.9856	18.7156	18.7613	18.5282	18.4703	18.643	18.8665	18.7212	18.9896	18.8645	19.1474	18.13	18.6887	18.5169	19.2001	18.6851	19.0275	19.0482
O09061	Psmb1	61.7	Proteasome subunit beta type-1 (Macropain subunit C5) (Multicatalytic endopeptidase complex subunit C5) (Proteasome component C5) (Proteasome gamma chain)	21.318	21.3863	21.4	21.4523	21.2327	21.1322	21.331	21.0958	21.3112	21.0843	21.0424	21.2588	21.0801	20.8909	21.3254	21.2343	21.1919	21.4011	21.329	21.2213	21.1673	21.4722	21.1772	20.7555	20.7965	20.9428	20.4367	21.0514	21.0043	20.2581	20.7133
O09106	Hdac1	72.2	Histone deacetylase 1 (HD1) (EC 3.5.1.98)	19.7362	19.7625	19.767	19.5956	19.3173	19.6804	19.4708	19.5187	19.4331	19.674	19.1969	19.4706	19.5417	19.3858	19.7642	19.5752	19.7738	19.3729	19.8201	19.43	19.3594	19.3472	19.6521	19.5473	19.4086	19.6602	19.0879	19.2884	19.5835	18.8198	19.255
O09110	Map2k3	57.6	Dual specificity mitogen-activated protein kinase kinase 3 (MAP kinase kinase 3) (MAPKK 3) (EC 2.7.12.2) (MAPK/ERK kinase 3) (MEK 3)	16.9663	16.9074	16.8718	16.5839	16.9269	17.1163	17.2031	17.0681	16.8942	16.5532	17.349	17.222	17.2332	17.2386	17.1721	17.1314	17.3596	16.9579	16.9578	17.0933	16.9173	17.249	17.7358	17.1488	16.3572	17.5523	16.9672	16.9257	17.1049	16.9812	16.8808
O09111	Ndufb11	45.7	NADH dehydrogenase [ubiquinone] 1 beta subcomplex subunit 11, mitochondrial (Complex I-ESSS) (CI-ESSS) (NADH-ubiquinone oxidoreductase ESSS subunit) (Neuronal protein 15.6) (Np15.6) (p15.6)	18.7296	18.6985	18.6805	18.6424	18.4611	18.1679	18.4694	18.2492	18.5202	18.1019	17.9368	17.9513	17.6798	18.0485	18.2287	18.4679	18.2249	18.7064	18.2122	18.5553	18.5168	18.5809	18.1857	18.162	18.6085	18.4385	18.3173	17.5641	17.4613	17.5526	17.7124
O09117	Sypl1	44.8	Synaptophysin-like protein 1 (Pantophysin)	18.0647	17.8532	18.1578	17.9461	17.9098	17.8924	17.6918	18.0824	17.9273	18.7561	17.8497	18.2683	17.886	17.0988	18.1247	17.823	17.582	18.2539	18.7907	18.2905	18.2827	18.1129	17.2324	17.6794	17.9676	17.2763	18.2719	18.0852	17.8218	16.9095	18.1733
O09126	Sema4d	19.9	Semaphorin-4D (M-Sema G) (Semaphorin-C-like 2) (Semaphorin-J) (Sema J) (CD antigen CD100)	16.5167	16.2658	16.544	16.6349	16.3137	16.6949	16.8236	17.1052	16.4196	16.2964	15.6608	15.5173	16.1298	17.1931	16.2148	17.1032	16.8525	16.8203	16.4024	17.1241	17.2385	17.0493	17.1102	16.6993	16.1481	16.9097	17.2916	15.4579	16.4643	17.1876	15.5712
O09130	Nfatc2ip	20.6	NFATC2-interacting protein (45 kDa NF-AT-interacting protein) (45 kDa NFAT-interacting protein) (Nuclear factor of activated T-cells, cytoplasmic 2-interacting protein)	14.8015	13.1692	15.0299	13.0827	13.2267	13.1934	13.1449	12.6517	13.1008	14.6685	12.9753	12.9711	12.8777	13.0283	13.3219	14.921	12.7679	14.9123	12.9178	12.9885	13.0837	13.2534	13.1036	14.7653	15.0161	13.1659	14.5976	12.8558	12.9997	13.2869	14.8634
O09159	Man2b1	34	Lysosomal alpha-mannosidase (Laman) (EC 3.2.1.24) (Lysosomal acid alpha-mannosidase) (Mannosidase alpha class 2B member 1) (Mannosidase alpha-B)	18.3108	18.367	18.2766	18.1777	18.0455	17.327	17.6684	17.4043	17.7831	17.1143	16.8685	17.8957	17.3492	17.3116	17.5328	17.8352	16.9787	17.7372	17.3502	17.582	17.6788	17.4144	17.0237	17.1962	17.7924	17.2935	16.8641	18.2034	17.1569	16.3903	17.5085
O09167	Rpl21	46.2	60S ribosomal protein L21	22.3939	22.4469	22.4343	22.3168	22.4808	22.0752	22.4372	22.2837	22.3444	22.1446	22.0788	22.1214	22.1358	22.3147	22.5595	22.3574	22.3705	22.411	22.3727	22.3491	22.369	22.4227	22.5437	22.0786	22.3888	22.2987	22.1742	22.0093	22.5965	22.0022	22.3516
O09172	Gclm	49.3	Glutamate--cysteine ligase regulatory subunit (GCS light chain) (Gamma-ECS regulatory subunit) (Gamma-glutamylcysteine synthetase regulatory subunit) (Glutamate--cysteine ligase modifier subunit)	18.7875	18.5676	18.5093	18.6996	19.5408	18.5465	19.0831	18.1383	18.9386	18.0735	18.8421	19.0868	19.3334	18.3489	19.09	18.6795	17.5481	19.0082	17.9021	18.7558	18.9063	19.2107	18.629	17.8405	15.3132	18.7137	16.9142	19.2832	18.4629	16.7009	17.7065
O09174	Amacr	45.7	Alpha-methylacyl-CoA racemase (EC 5.1.99.4) (2-methylacyl-CoA racemase)	16.8475	16.9403	16.9168	16.9641	16.9338	17.2817	16.9364	16.4114	17.1828	16.4963	17.2348	17.3432	17.0884	16.9783	16.6048	16.8676	16.0288	17.0915	16.6499	16.9363	16.8605	16.9122	16.3913	16.5968	16.6858	16.9236	15.1862	17.1218	16.8174	16.4932	17.2137
O35054	Cldn4	17.1	Claudin-4 (Clostridium perfringens enterotoxin receptor) (CPE-R) (CPE-receptor)	17.8998	18.3724	17.8329	17.745	18.4888	17.3572	17.8008	17.5168	18.2542	16.4019	14.638	14.616	14.5843	15.1196	18.257	17.4886	16.5304	17.65	16.6029	17.5836	17.7698	18.1371	16.774	16.7452	14.5813	14.7139	14.0871	13.9644	13.1415	15.4761	15.0494
O35066	Kif3c	27.9	Kinesin-like protein KIF3C	15.7359	16.2265	12.8607	16.1047	16.4903	12.8218	12.9997	12.7984	12.8623	13.0171	13.0045	13.1615	12.9903	12.7121	13.2245	12.7901	12.9693	16.0866	13.0908	12.7975	13.0399	13.026	12.806	12.995	15.7963	12.7822	12.6763	12.8907	12.7839	12.8467	12.8729
O35071	Kif1c	27.1	Kinesin-like protein KIF1C	16.8974	16.8861	16.985	16.8091	16.6999	16.8501	16.9273	16.953	16.9577	16.8936	16.3374	16.4143	16.4278	16.4888	16.6769	16.8304	16.9432	17.0495	16.8108	17.0621	16.8723	16.9568	16.9384	16.7872	16.5589	16.6028	16.5474	16.0528	16.4177	15.564	16.4896
O35075	Vps26c	47.8	Vacuolar protein sorting-associated protein 26C (Down syndrome critical region protein 3 homolog) (Down syndrome critical region protein A homolog)	17.5138	17.3503	17.4839	17.2364	17.537	15.9956	17.3732	16.9142	17.4298	17.1871	17.1699	17.4143	17.3177	17.1909	17.1707	17.088	16.7905	17.3048	17.1438	17.0195	16.8815	17.2745	17.1207	17.2587	16.6756	17.0819	15.6167	17.4875	16.7891	16.8676	17.3618
O35083	Agpat1	32.6	1-acyl-sn-glycerol-3-phosphate acyltransferase alpha (EC 2.3.1.51) (1-acylglycerol-3-phosphate O-acyltransferase 1) (1-AGP acyltransferase 1) (1-AGPAT 1) (Lysophosphatidic acid acyltransferase alpha) (LPAAT-alpha)	15.6698	16.5848	16.7693	17.3715	16.8393	15.3138	16.8203	16.9044	16.757	16.3163	15.9903	16.851	16.8665	16.6398	16.4538	16.5541	16.6594	17.0649	16.5695	15.5611	16.1803	16.5555	16.4974	16.4829	17.0878	14.9643	17.2898	16.4035	17.13	16.2993	16.3733
O35114	Scarb2	41.4	Lysosome membrane protein 2 (85 kDa lysosomal membrane sialoglycoprotein) (LGP85) (Lysosome membrane protein II) (LIMP II) (Scavenger receptor class B member 2)	18.0692	18.1608	18.3256	18.2227	18.4172	17.4467	18.2976	17.5415	18.1028	16.847	17.9027	18.3957	17.188	17.1432	18.1137	17.8038	17.2294	18.3299	17.0667	17.7439	18.0604	17.7698	17.2348	17.3463	19.0576	16.8795	17.7659	17.6736	17.0306	15.7044	17.7375
O35127	Grcc10	40.5	Protein C10	15.2913	15.284	16.4484	15.0542	15.1397	16.3654	16.8303	16.5317	16.5637	17.0121	16.1565	16.1455	16.4502	15.9349	15.339	15.7933	16.2892	15.4859	17.2777	15.3446	15.2692	16.7507	16.6298	16.238	16.7044	16.1824	16.6195	15.029	16.6592	16.8904	16.4267
O35129	Phb2	73.2	Prohibitin-2 (B-cell receptor-associated protein BAP37) (Repressor of estrogen receptor activity)	21.3334	21.5103	21.4054	21.3419	21.5338	21.6574	21.9204	21.5311	22.1505	21.586	21.2515	21.4207	21.4549	21.606	21.8736	21.6026	21.8656	21.6513	22.2027	21.5604	21.5778	21.6657	21.7873	21.8422	22.0142	21.7467	22.0295	21.4089	21.5713	21.6502	21.5166
O35130	Emg1	47.5	Ribosomal RNA small subunit methyltransferase NEP1 (EC 2.1.1.-) (18S rRNA (pseudouridine(1248)-N1)-methyltransferase) (18S rRNA Psi1248 methyltransferase) (Nucleolar protein EMG1 homolog) (Protein C2f) (Ribosome biogenesis protein NEP1)	17.3157	17.0189	17.1291	17.1367	16.6881	17.7202	17.6306	17.9725	17.3864	17.8029	17.2184	17.4373	17.7494	17.8396	17.3539	17.7009	18.0993	17.3021	17.9302	17.5319	17.7528	17.3759	17.3994	17.5831	17.7737	17.9698	18.1983	16.9948	18.0284	18.3567	16.931
O35134	Polr1a	32.1	DNA-directed RNA polymerase I subunit RPA1 (RNA polymerase I subunit A1) (EC 2.7.7.6) (DNA-directed RNA polymerase I largest subunit) (DNA-directed RNA polymerase I subunit A) (RNA polymerase I 194 kDa subunit) (RPA194)	18.2129	18.3189	18.2276	18.1814	18.1889	18.1631	18.2575	17.9901	18.1886	18.5707	17.9447	18.5177	18.0844	18.1409	18.3434	17.9082	18.203	18.0528	18.7377	17.9465	18.071	17.9001	18.0424	17.7683	18.2129	18.0084	18.0151	18.163	18.0516	18.2075	18.0673
O35143	ATP5IF1	49.1	ATPase inhibitor, mitochondrial (ATP synthase F1 subunit epsilon) (Inhibitor of F(1)F(o)-ATPase) (IF(1)) (IF1)	19.6522	19.0851	19.4797	19.5325	18.5858	18.0852	18.9985	18.3108	18.43	19.3536	18.8627	19.098	18.0415	18.3663	17.6833	21.1702	18.333	19.5184	18.3667	20.4572	19.1198	19.3192	18.1412	17.9819	20.1755	18.1889	19.5481	17.8616	18.7232	18.6422	18.2816
O35144	Terf2	34	Telomeric repeat-binding factor 2 (TTAGGG repeat-binding factor 2) (Telomeric DNA-binding protein)	14.2887	15.3868	15.7054	15.2816	14.9661	15.7199	15.4224	13.9841	15.2374	14.0448	13.9636	14.3037	13.7789	15.5853	15.7002	14.2578	14.2403	15.0274	14.0599	15.4104	14.268	14.4662	15.3967	15.3711	16.7957	15.271	14.0304	14.7131	14.015	14.0253	14.5321
O35153	Bet1l	50.5	BET1-like protein (Golgi SNARE with a size of 15 kDa) (GOS-15) (GS15) (Vesicle transport protein GOS15)	16.5995	16.6033	16.5371	16.4785	16.8578	14.9237	16.683	14.8781	16.4468	16.3044	14.9351	14.8498	14.9157	15.2259	15.972	14.9582	16.3631	16.7342	16.767	15.1508	16.8144	16.7916	15.9515	14.9423	17.1122	14.8607	16.0208	14.9176	14.7634	15.9205	14.8242
O35161	Celsr1	13.9	Cadherin EGF LAG seven-pass G-type receptor 1	15.4189	15.2003	15.4356	14.868	15.0155	14.7699	14.9036	14.7226	13.9109	14.0019	13.8087	13.837	13.8414	14.4523	15.3817	14.841	14.0522	14.6834	13.8284	14.8512	14.1447	14.9575	14.5291	14.4718	15.6807	14.7598	14.4059	13.7756	13.8817	14.734	14.0682
O35166	Gosr2	59.4	Golgi SNAP receptor complex member 2 (27 kDa Golgi SNARE protein) (Membrin)	17.6731	17.5869	17.6375	17.5933	17.5185	17.167	17.2468	16.9092	17.4256	17.271	16.8212	16.0632	16.3858	16.8534	16.4627	17.3909	17.0659	17.496	17.6222	17.4991	17.5065	17.299	17.0401	16.9656	17.2716	16.6129	16.8041	16.0423	15.7705	16.3355	16.2526
O35185	Bhlhe40	20	Class E basic helix-loop-helix protein 40 (bHLHe40) (Class B basic helix-loop-helix protein 2) (bHLHb2) (Differentially expressed in chondrocytes protein 1) (DEC1) (E47 interaction protein 1) (EIP1) (Stimulated by retinoic acid gene 13 protein)	13.3573	14.7992	13.0447	13.0723	12.8751	12.7743	13.0191	14.9297	15.6031	12.8857	12.7863	12.7385	12.8089	15.2541	13.0473	13.1665	13.152	13.1569	15.5715	13.0549	13.0193	13.0381	14.6991	13.2374	12.6658	12.9083	15.2894	13.0085	12.8356	12.6829	14.3734
O35215	Ddt	69.5	D-dopachrome decarboxylase (EC 4.1.1.84) (D-dopachrome tautomerase)	18.8581	18.6533	18.7012	18.9424	19.1495	18.8478	18.7514	18.2162	18.8943	18.1925	18.2186	18.6382	18.1026	17.6793	19.4672	18.9371	18.471	19.2099	18.939	18.466	18.4314	19.386	18.3444	17.5405	16.6216	18.1875	16.6817	17.773	18.4469	16.1581	17.9112
O35218	Cpsf2	48.3	Cleavage and polyadenylation specificity factor subunit 2 (Cleavage and polyadenylation specificity factor 100 kDa subunit) (CPSF 100 kDa subunit)	17.9792	18.0467	17.9431	17.8486	17.7454	17.7702	17.9073	17.8475	17.9185	18.3827	17.9401	18.0272	17.859	17.7297	17.8539	17.8608	18.0775	17.8065	18.3354	17.7974	17.7425	17.889	18.1958	18.0776	18.0401	17.9728	17.8956	17.7771	17.7687	17.9461	17.3147
O35226	Psmd4	50.3	26S proteasome non-ATPase regulatory subunit 4 (26S proteasome regulatory subunit RPN10) (26S proteasome regulatory subunit S5A) (Multiubiquitin chain-binding protein)	20.2737	20.3941	20.1283	20.3371	20.4731	19.8509	20.3551	20.1451	20.436	20.0985	19.8405	20.0382	20.0175	19.8601	20.0717	20.2914	19.8997	20.2737	20.1536	20.125	20.1494	20.2692	19.9952	19.8679	19.3612	19.7778	19.2692	19.914	19.7337	19.1242	19.7063
O35231	Kifc3	28.3	Kinesin-like protein KIFC3	17.3594	17.8336	17.5457	17.4143	16.7142	15.6685	17.0573	16.6886	16.5407	15.0878	15.1351	15.255	16.5587	15.8111	15.0642	17.2587	15.4587	16.9425	14.9682	17.1343	16.826	16.6609	15.3456	16.4158	17.1279	15.5553	15.4892	15.282	15.7006	15.7487	15.914
O35239	Ptpn9	34.9	Tyrosine-protein phosphatase non-receptor type 9 (EC 3.1.3.48) (Protein-tyrosine phosphatase MEG2) (PTPase MEG2)	16.0981	16.2398	16.259	16.1389	16.2222	15.5	16.0678	16.197	16.1534	15.3669	15.3277	15.6096	16.1364	16.0626	15.3597	16.1561	15.5208	16.1941	15.5949	15.933	16.2732	15.7817	15.9767	17.2959	17.4205	15.8705	17.215	16.1347	15.4299	16.6807	16.2817
O35245	Pkd2	29.7	Polycystin-2 (Polycystic kidney disease 2 protein homolog) (Transient receptor potential cation channel subfamily P member 2)	16.7436	16.7189	16.7358	16.5424	16.5349	15.1093	16.6899	15.7873	16.9669	14.9857	15.8706	14.776	16.1068	15.2505	15.4182	16.5091	14.8165	16.6097	15.4631	16.5606	16.456	16.2618	15.1394	15.1468	16.353	15.0236	14.7701	15.4911	15.8112	14.9481	15.6959
O35250	Exoc7	43.9	Exocyst complex component 7 (Exocyst complex component Exo70)	17.5741	17.4182	17.5631	17.5078	17.5608	17.5461	17.5228	17.7105	17.6024	17.5264	17.6086	17.2408	17.3694	17.399	17.2233	17.6097	17.4983	17.6325	17.5453	17.5955	17.5341	17.4999	17.5001	17.4443	17.3129	17.3503	17.8446	17.1972	17.1093	17.0028	17.6892
O35280	Chek1	22.9	Serine/threonine-protein kinase Chk1 (EC 2.7.11.1) (CHK1 checkpoint homolog) (Checkpoint kinase-1)	14.6472	13.8543	14.4404	13.8491	13.1457	13.3798	13.4083	13.9282	13.0156	14.3829	11.9784	13.2816	13.0787	13.5713	15.3942	13.1778	13.77	13.1535	12.9057	13.8632	14.379	13.1584	14.1973	14.3287	13.7885	12.6693	13.5304	14.2447	15.8382	16.36	12.92
O35286	Dhx15	54.2	Pre-mRNA-splicing factor ATP-dependent RNA helicase DHX15 (EC 3.6.4.13) (DEAH box protein 15)	20.7074	20.634	20.5487	20.4609	20.5129	20.2956	20.6956	20.4277	20.4634	20.5729	20.2745	20.0547	20.403	20.124	20.8454	20.5699	20.5946	20.4224	20.7337	20.5681	20.4495	20.4897	20.7074	20.5382	20.1914	20.3393	20.2052	20.1502	20.3682	19.7751	19.8748
O35309	Nmi	43.9	N-myc-interactor (Nmi) (N-myc and STAT interactor)	16.3618	16.5005	16.7574	17.0707	16.4423	15.2336	16.1207	15.9	16.0444	14.9685	16.1222	14.9292	14.9047	14.8113	16.3374	16.0592	14.8411	16.6201	15.4651	16.6148	15.717	15.9628	15.1829	15.6935	16.8334	14.9731	16.1932	14.9263	14.7635	14.7535	16.0499
O35317	Pbx3	28.8	Pre-B-cell leukemia transcription factor 3 (Homeobox protein PBX3)	11.7657	11.8647	11.8403	11.7331	14.7337	11.8566	14.1362	11.9836	11.7804	12.0026	11.9267	14.7489	11.9125	11.7336	13.993	12.2532	11.9035	12.016	11.9951	12.1944	11.781	12.0978	14.3956	11.82	11.8843	14.7403	11.7422	11.7931	11.9201	11.8169	11.8817
O35326	Srsf5	28.3	Serine/arginine-rich splicing factor 5 (Delayed-early protein HRS) (Pre-mRNA-splicing factor SRP40) (Splicing factor, arginine/serine-rich 5)	18.7758	19.2121	18.7844	18.4637	19.0712	18.0359	19.1628	17.996	18.969	18.572	18.3436	18.3869	18.2169	17.7844	19.107	17.898	18.5336	18.6235	18.9029	17.591	17.4541	18.4541	18.5327	18.0033	17.8742	17.6825	17.4842	18.806	18.2306	16.952	16.9657
O35343	Kpna4	44.3	Importin subunit alpha-3 (Importin alpha Q1) (Qip1) (Karyopherin subunit alpha-4)	18.3458	18.3085	18.4129	18.113	18.2191	18.5013	18.2201	18.2555	17.9932	18.2358	18.3328	18.643	18.3264	18.6052	18.5286	17.9935	18.3196	17.9956	18.4606	18.2764	17.8938	18.1295	18.4933	18.362	17.575	18.8107	17.8167	18.2462	18.2071	17.6623	18.3362
O35344	Kpna3	53.6	Importin subunit alpha-4 (Importin alpha Q2) (Qip2) (Karyopherin subunit alpha-3)	19.573	19.6149	19.5912	19.2804	19.3574	19.1877	19.4634	19.3082	19.2826	19.3777	19.2157	19.3583	19.4354	19.5315	19.5351	19.4048	19.3534	19.2753	19.3488	19.4638	19.2478	19.5185	19.5597	19.5259	18.79	19.5244	19.0296	19.2962	19.3319	18.7913	19.1868
O35345	Kpna6	43.5	Importin subunit alpha-7 (Importin alpha-S2) (Karyopherin subunit alpha-6)	18.6207	18.579	18.5486	18.3315	18.2228	18.2574	18.533	18.4205	18.5342	18.2227	18.1178	18.0072	18.1209	18.3385	18.546	18.5849	18.3641	18.4763	18.2799	18.4244	18.3529	18.6728	18.5099	18.2145	18.1797	18.3531	18.0323	18.371	18.0453	17.6479	17.7387
O35350	Capn1	54.6	Calpain-1 catalytic subunit (EC 3.4.22.52) (Calcium-activated neutral proteinase 1) (CANP 1) (Calpain mu-type) (Calpain-1 large subunit) (Micromolar-calpain) (muCANP)	18.9996	18.8216	18.9456	18.7453	19.1078	19.2867	18.8262	18.7521	18.8532	18.9762	19.5581	18.703	19.232	19.3686	19.2969	18.7145	18.9646	18.9814	18.9703	18.8986	18.7801	18.9638	19.215	18.848	17.9402	19.3158	17.814	18.9066	19.1245	19.2992	19.4068
O35372	Cnih1	38.9	Protein cornichon homolog 1 (CNIH-1) (Cornichon family AMPA receptor auxiliary protein 1) (Protein cornichon homolog)	18.1562	17.8658	17.9888	16.1223	17.7601	18.6464	18.3032	16.1282	18.3198	17.6385	15.9413	16.0595	16.245	16.2955	18.3456	17.7583	15.9813	16.6275	18.2878	18.2845	17.776	17.9857	18.2258	16.0523	15.9157	17.7861	15.6775	18.0416	15.9586	16.0441	16.0154
O35375	Nrp2	29.8	Neuropilin-2 (Vascular endothelial cell growth factor 165 receptor 2)	14.4747	15.3977	15.1423	14.631	13.1308	16.1337	14.4666	15.5936	14.9113	15.9256	14.3993	15.5687	13.3599	14.9905	14.4445	15.3622	16.1738	14.344	15.662	15.5967	13.9804	13.5758	15.7538	15.1501	14.5027	14.7657	16.5251	13.2984	14.9328	16.918	13.7825
O35379	Abcc1	30.5	Multidrug resistance-associated protein 1 (EC 7.6.2.2) (ATP-binding cassette sub-family C member 1) (Glutathione-S-conjugate-translocating ATPase ABCC1) (EC 7.6.2.3) (Leukotriene C(4) transporter) (LTC4 transporter)	17.3699	17.4372	17.5101	17.5552	17.1912	17.8576	17.2787	17.7137	17.2334	17.4318	16.9008	17.2674	17.2055	17.9357	17.2702	17.6267	17.3378	17.5339	17.3688	17.4914	17.7456	17.4902	17.6045	17.7401	18.0345	17.6105	17.907	17.6269	17.5178	18.4744	17.4052
O35382	Exoc4	45.8	Exocyst complex component 4 (Exocyst complex component Sec8)	18.1476	18.0575	18.1657	18.1039	18.1449	17.9344	18.1933	18.2105	18.1051	17.7873	17.6426	17.5786	17.5987	17.7026	17.5662	18.1747	17.9111	18.2005	17.9579	18.2754	18.2961	18.1748	17.7944	17.8003	17.6707	17.5958	17.6366	17.5541	17.1128	17.5337	17.6714
O35386	Phyh	27.8	Phytanoyl-CoA dioxygenase, peroxisomal (EC 1.14.11.18) (Lupus nephritis-associated peptide 1) (Phytanic acid oxidase) (Phytanoyl-CoA alpha-hydroxylase) (PhyH)	15.2423	15.0276	15.2283	13.908	14.8962	13.744	14.8803	15.2364	14.7499	13.8933	13.6524	15.1722	13.7282	13.7861	14.6805	14.9783	13.9609	15.232	13.8776	13.7044	13.8739	14.7801	13.669	15.3379	14.0178	15.2687	13.6779	14.1131	15.1573	13.5897	14.8302
O35387	Hax1	66.8	HCLS1-associated protein X-1 (HS1-associating protein X-1) (HAX-1) (HS1-binding protein 1) (HSP1BP-1)	17.157	17.2399	17.0829	17.1215	17.2812	17.3219	17.1838	16.8837	17.2727	16.9662	17.3259	17.4299	17.436	17.4567	16.6762	17.1735	16.8238	17.1881	17.1874	17.1174	17.1811	17.0695	17.1327	16.9693	16.846	17.2099	15.7938	17.3303	16.0504	16.3123	16.7625
O35400	Sult2b1	37	Sulfotransferase 2B1 (EC 2.8.2.2) (Alcohol sulfotransferase) (Hydroxysteroid sulfotransferase 2) (Sulfotransferase family cytosolic 2B member 1) (ST2B1)	15.1128	15.117	15.5933	15.6814	16.5157	16.4968	14.7136	15.5002	15.7238	16.4155	15.9603	14.6872	15.0514	15.6788	14.9233	15.6936	16.2803	15.7858	16.4541	15.7293	16.1402	15.8175	16.9223	15.5138	14.8338	15.4237	14.7703	14.5521	14.7076	15.6802	14.5064
O35405	Pld3	17.6	5'-3' exonuclease PLD3 (EC 3.1.16.1) (Choline phosphatase 3) (Phosphatidylcholine-hydrolyzing phospholipase D3) (Phospholipase D3) (PLD 3) (Schwannoma-associated protein 9) (SAM-9)	16.65	16.823	16.6039	16.5954	16.0287	14.8644	16.0279	16.1936	16.4218	14.7509	14.4996	15.5513	14.5154	14.6859	14.7797	14.9892	14.4889	16.3369	16.075	14.693	16.579	15.7072	15.9139	14.9521	16.6121	15.9215	16.0839	14.4435	14.6626	14.3595	15.0206
O35427	Crcp	43.2	DNA-directed RNA polymerase III subunit RPC9 (RNA polymerase III subunit C9) (Calcitonin gene-related peptide-receptor component protein) (CGRP-RCP) (CGRP-receptor component protein) (CGRPRCP)	13.6306	16.3331	15.6701	13.8014	15.9208	13.5325	15.7956	13.8087	13.5864	13.902	13.5859	13.5589	13.6541	13.8374	13.7393	13.8025	15.7409	13.7483	13.6296	13.6459	13.9484	16.2093	13.6799	13.7383	17.1628	16.0917	13.8486	13.6912	13.6345	13.4995	13.5768
O35435	Dhodh	53.7	Dihydroorotate dehydrogenase (quinone), mitochondrial (DHOdehase) (EC 1.3.5.2) (Dihydroorotate oxidase)	17.5262	17.4642	17.6667	17.676	17.7788	17.5388	17.4041	17.1411	17.8238	17.3255	17.5099	17.9038	17.6032	18.1747	17.8853	17.3205	17.4105	17.4382	17.4731	17.3092	17.3721	17.1705	17.6837	17.7265	18.2312	18.1372	17.7174	18.0631	17.2783	18.3337	17.7634
O35448	Ppt2	26.8	Lysosomal thioesterase PPT2 (PPT-2) (EC 3.1.2.-)	15.314	15.7134	15.3507	14.1451	15.9138	15.4514	15.8817	14.1169	16.0153	14.311	16.1521	16.1809	14.1524	14.1982	16.3023	14.4561	14.1681	15.5086	14.2012	15.0751	14.4676	14.1904	14.4114	14.3439	14.3788	16.3321	14.1503	16.0027	14.1873	13.9327	13.9654
O35453	Hpn	21.6	Serine protease hepsin (EC 3.4.21.106) [Cleaved into: Serine protease hepsin non-catalytic chain; Serine protease hepsin catalytic chain]	16.8839	17.6246	17.5782	17.3085	14.4811	15.525	14.0957	13.8193	17.1948	14.4088	14.5701	13.6293	13.9923	14.5185	15.51	14.6388	13.8882	17.5387	17.1316	14.1909	14.3113	16.5235	15.0123	13.6426	14.4317	14.4085	16.5574	13.6967	13.2069	14.2093	13.3551
O35459	Ech1	45.3	Delta(3,5)-Delta(2,4)-dienoyl-CoA isomerase, mitochondrial (EC 5.3.3.-)	17.6258	17.7976	17.4574	17.7554	18.1623	18.1665	18.1235	17.4265	18.181	17.5271	19.0535	17.9048	18.2543	17.4081	18.2935	18.3015	17.7729	18.3222	17.9391	17.9961	18.4932	18.1425	17.9056	17.6198	17.8252	17.1646	17.8054	17.6173	17.4916	16.7475	18.4133
O35465	Fkbp8	27.9	Peptidyl-prolyl cis-trans isomerase FKBP8 (PPIase FKBP8) (EC 5.2.1.8) (38 kDa FK506-binding protein) (38 kDa FKBP) (FKBP-38) (mFKBP38) (FK506-binding protein 8) (FKBP-8) (FKBPR38) (Rotamase)	18.0561	18.0862	17.9628	17.4858	17.8168	18.2325	17.7214	16.9584	17.9337	17.8325	17.7652	18.3059	17.3258	18.1946	18.4819	17.6023	17.5566	17.6119	18.1976	17.664	17.549	17.7091	18.0513	17.9312	16.3036	18.0325	16.9949	18.8356	15.7069	17.2106	17.4627
O35492	Clk3	29.5	Dual specificity protein kinase CLK3 (EC 2.7.12.1) (CDC-like kinase 3)	17.3214	17.4514	17.4159	17.4171	17.3374	17.696	17.4804	17.4864	17.3395	17.2984	17.0021	17.1408	17.0467	17.6192	17.5107	17.7076	17.9494	17.3858	17.4795	17.4281	17.5646	17.5389	17.8105	17.7875	18.0326	17.1696	18.0457	17.2793	17.1727	17.8564	16.7635
O35493	Clk4	15.4	Dual specificity protein kinase CLK4 (EC 2.7.12.1) (CDC-like kinase 4)	14.5493	14.4882	16.926	14.557	17.3145	14.6675	17.2685	17.6389	14.5181	14.5677	14.101	14.6004	14.3216	18.14	14.358	17.3602	14.3668	17.2408	14.78	16.9851	14.6186	14.5321	14.6194	14.3803	14.4328	14.6439	14.2136	14.2398	14.3522	14.6546	14.0459
O35516	Notch2	26.6	Neurogenic locus notch homolog protein 2 (Notch 2) (Motch B) [Cleaved into: Notch 2 extracellular truncation; Notch 2 intracellular domain]	16.1092	16.0031	16.0668	15.9895	16.204	16.567	16.317	16.0742	15.9495	16.6129	16.2588	15.5974	16.754	16.2363	15.7453	16.3585	16.2326	16.2809	16.3051	16.3381	16.4022	16.107	16.2421	15.7889	15.7367	16.0473	16.0551	16.3804	16.6066	15.984	16.1759
O35551	Rabep1	25.5	Rab GTPase-binding effector protein 1 (Rabaptin-5) (Rabaptin-5alpha)	16.4632	16.3046	16.351	16.4099	16.4868	16.3035	16.4323	16.6674	16.4985	16.7578	16.08	16.2534	16.3535	16.2612	16.0887	16.4228	16.5963	16.694	16.708	16.8385	16.5015	16.5765	16.4241	16.4301	15.9566	16.4355	16.0443	15.8563	16.6304	15.7529	16.4341
O35566	Cd151	21.7	CD151 antigen (GP27) (Membrane glycoprotein SFA-1) (Platelet-endothelial tetraspan antigen 3) (PETA-3) (CD antigen CD151)	18.7412	18.8435	18.7629	18.9384	19.0524	18.6734	18.7369	18.8266	18.3216	18.6472	18.3925	16.9674	18.2262	17.9956	18.5325	18.9387	19.0668	19.0441	18.5782	19.3723	19.2554	18.9974	18.3706	18.2691	20.0841	17.8385	19.4098	17.4819	18.0085	18.892	18.5701
O35593	Psmd14	74.8	26S proteasome non-ATPase regulatory subunit 14 (EC 3.4.19.-) (26S proteasome regulatory subunit RPN11) (MAD1)	20.6407	20.5507	20.6857	20.7286	20.3771	20.3695	20.7244	20.4624	20.3631	20.3567	20.2881	20.1364	20.2535	20.0301	20.3389	20.6176	20.4279	20.5701	20.4158	20.571	20.6091	20.5285	20.3983	20.1853	20.4474	20.1351	19.8959	20.0218	20.1308	19.4788	19.6346
O35594	Ift81	34.8	Intraflagellar transport protein 81 homolog (Carnitine deficiency-associated protein expressed in ventricle 1) (CDV-1)	16.3238	16.4808	16.4153	16.5641	16.5031	14.7632	16.3978	15.5511	16.2623	14.6952	14.3934	14.6553	15.1962	14.7281	15.8271	16.0187	14.6577	16.4644	14.738	16.2463	15.9596	16.119	14.8001	14.4452	15.7811	14.4852	14.6742	14.5701	15.1282	14.4135	14.7686
O35598	Adam10	48.6	Disintegrin and metalloproteinase domain-containing protein 10 (ADAM 10) (EC 3.4.24.81) (Kuzbanian protein homolog) (Mammalian disintegrin-metalloprotease) (CD antigen CD156c)	18.2664	18.1112	18.2266	18.154	18.3844	18.9478	18.3511	18.881	18.3269	18.7071	19.0252	18.8654	18.3133	18.8037	18.3234	18.6462	18.7741	18.3077	18.4816	18.5032	18.7698	18.4316	18.8955	19.4438	19.0301	18.7618	19.4758	19.1448	18.0866	19.0098	19.0017
O35604	Npc1	9.6	NPC intracellular cholesterol transporter 1 (Niemann-Pick C1 protein)	15.2142	17.5087	15.5593	15.4802	15.3405	17.0213	16.8629	15.2343	17.6461	15.2982	16.6389	17.152	14.9623	15.0472	16.1524	17.1165	15.5831	15.0895	16.9637	16.799	15.2508	15.1497	17.3973	17.954	16.1056	15.4007	16.3881	15.3136	15.0545	15.0583	17.2191
O35607	Bmpr2	14.2	Bone morphogenetic protein receptor type-2 (BMP type-2 receptor) (BMPR-2) (EC 2.7.11.30) (BRK-3) (Bone morphogenetic protein receptor type II) (BMP type II receptor) (BMPR-II)	14.4287	13.4815	12.7085	12.9571	13.545	13.7239	14.5239	13.2246	13.5273	13.2191	15.7312	12.3298	15.1202	12.2354	13.7341	12.8285	12.5845	14.0779	14.3562	13.2674	13.8334	13.3139	13.2061	13.273	12.078	13.1925	14.9827	12.3298	15.22	15.2647	13.6406
O35609	Scamp3	44.7	Secretory carrier-associated membrane protein 3 (Secretory carrier membrane protein 3)	19.3109	19.35	19.2541	19.2822	19.2283	20.0209	19.1349	19.2628	19.3147	19.3755	19.645	19.9041	19.9018	19.9042	19.1912	19.4625	19.4437	19.5199	19.2679	19.3265	19.5663	19.4529	19.5799	19.3643	19.041	19.9905	19.1431	19.7038	19.6132	18.9172	19.6441
O35615	Zfpm1	35	Zinc finger protein ZFPM1 (Friend of GATA protein 1) (FOG-1) (Friend of GATA 1) (Zinc finger protein multitype 1)	16.7404	15.5302	15.3124	15.2147	15.0905	16.1548	15.4489	15.0181	15.4558	16.9277	17.3865	17.7678	16.9507	16.9815	15.3871	15.423	16.0223	15.2341	16.8916	15.3245	15.1496	15.127	16.1431	16.9273	14.9927	17.2425	15.5181	16.9173	16.497	15.0229	17.4653
O35621	Pmm1	33.2	Phosphomannomutase 1 (PMM 1) (EC 5.4.2.8)	14.4354	14.6506	13.8323	14.5031	15.8588	15.5115	14.638	13.5538	14.3614	15.5512	14.7687	15.5838	13.2585	15.6602	15.5365	15.5442	15.2735	13.9699	15.8077	14.5664	14.136	14.8878	14.6504	15.2502	14.0284	15.3425	15.4067	14.4251	14.5868	14.6369	13.9529
O35632	Hyal2	14	Hyaluronidase-2 (Hyal-2) (EC 3.2.1.35) (Hyaluronoglucosaminidase-2)	15.8729	16.1502	15.9562	15.5547	15.316	15.4016	15.7679	15.1792	15.6632	15.0976	14.986	15.3176	14.8537	14.3855	15.2616	15.5959	15.101	15.3426	15.3803	15.6819	15.4341	15.5287	15.3286	15.2607	14.4617	15.12	14.5108	14.8356	14.9847	14.2853	14.988
O35638	Stag2	49.1	Cohesin subunit SA-2 (SCC3 homolog 2) (Stromal antigen 2)	17.6506	17.5631	17.7193	17.7993	17.807	17.6753	17.8677	17.7474	17.6057	17.6976	17.6667	17.7688	17.9027	17.8457	17.7481	17.8925	18.0092	17.7554	17.7083	17.6126	17.7827	17.666	17.7211	17.5167	18.0579	17.8294	17.6946	17.774	17.8724	17.7393	17.8465
O35639	Anxa3	77.7	Annexin A3 (35-alpha calcimedin) (Annexin III) (Annexin-3) (Lipocortin III) (Placental anticoagulant protein III) (PAP-III)	22.6013	22.485	22.5053	22.5584	22.8763	22.3021	22.7035	22.3545	22.6137	22.5897	22.1198	21.8699	21.9101	21.5849	22.4263	22.4938	22.342	22.5126	22.4349	22.7312	22.4646	22.6342	22.501	22.3994	22.1916	21.9791	22.0691	22.5154	21.869	21.5791	21.792
O35640	Anxa8	53.8	Annexin A8 (Annexin VIII) (Annexin-8)	19.6438	19.0677	19.6678	19.2899	19.868	20.7552	18.4818	19.5918	19.035	18.0043	18.8933	19.2855	18.9307	20.3271	19.2432	18.8128	19.9362	18.748	17.9933	19.4418	18.6996	19.9427	19.7011	19.1931	19.0795	19.6878	19.8866	18.3038	17.6436	18.6806	18.7669
O35643	Ap1b1	61.6	AP-1 complex subunit beta-1 (Adaptor protein complex AP-1 subunit beta-1) (Adaptor-related protein complex 1 subunit beta-1) (Beta-1-adaptin) (Beta-adaptin 1) (Clathrin assembly protein complex 1 beta large chain) (Golgi adaptor HA1/AP1 adaptin beta subunit)	18.6552	18.7179	18.8141	18.6709	18.9514	18.2725	18.7185	18.3345	18.9662	18.713	17.7855	18.0831	17.7717	17.7787	18.7128	18.503	18.2405	18.8802	18.9646	18.5346	18.4367	18.8383	18.16	18.211	18.421	18.254	18.3427	17.9534	17.5232	17.9701	17.5981
O35648	Cetn3	34.1	Centrin-3	17.0228	16.7028	16.6624	16.8686	16.0323	16.6543	17.4731	16.7659	15.6102	15.9138	16.6212	15.569	16.3078	16.8527	16.6309	17.2309	16.9229	16.8129	15.1914	16.6055	17.2564	16.6112	16.7575	16.531	16.6701	14.9793	16.7096	15.0716	16.5732	16.8239	15.3682
O35654	Pold2	38.6	DNA polymerase delta subunit 2 (DNA polymerase delta subunit p50)	18.2743	18.1576	18.2532	18.0802	18.2087	17.945	18.5229	18.4753	18.2468	18.3987	18.4556	17.6642	17.8956	18.3086	18.6466	18.1097	18.6721	18.1219	18.4909	18.1997	18.117	18.0597	18.3884	18.4763	17.9716	18.2452	18.661	17.5134	18.3377	18.2004	18.3907
O35657	Neu1	41.3	Sialidase-1 (EC 3.2.1.18) (G9 sialidase) (Lysosomal sialidase) (N-acetyl-alpha-neuraminidase 1)	15.4661	15.3633	15.627	14.7959	15.4686	15.9504	14.8256	14.4798	14.5119	15.1911	15.8678	15.5602	15.9948	15.8102	15.0229	15.3966	14.656	15.3465	15.1901	14.8489	14.9085	15.0347	15.4722	15.1989	15.4806	15.8812	15.9125	15.8411	15.2867	14.4735	15.3845
O35658	C1qbp	57.9	Complement component 1 Q subcomponent-binding protein, mitochondrial (GC1q-R protein) (Glycoprotein gC1qBP) (C1qBP)	19.9667	20.1676	20.0815	20.1914	20.1937	20.0299	20.2324	19.7699	19.9263	19.8206	19.1402	19.5307	19.4277	19.4544	20.0496	19.9017	20.0845	20.2687	19.9781	19.9133	20.0943	20.0993	20.1164	19.8492	19.0495	19.8061	19.2192	18.7018	19.5742	19.6148	18.8711
O35680	Mrps12	26.6	28S ribosomal protein S12, mitochondrial (MRP-S12) (S12mt) (MT-RPS12)	16.2063	16.281	16.1226	15.7996	15.7939	14.5839	16.1899	14.0083	13.7821	16.0397	14.2551	15.0475	14.7491	14.5367	15.3734	15.5872	14.4829	15.8276	16.237	16.1354	15.7305	15.7384	15.104	13.4719	14.1237	13.22	15.3173	14.6739	14.7314	14.6039	14.267
O35682	Myadm	15	Myeloid-associated differentiation marker (Myeloid up-regulated protein)	17.9054	18.0719	17.7585	17.6315	17.8676	17.3631	18.0834	16.0797	18.3344	17.5114	16.0025	17.3805	17.1782	16.2037	17.7219	17.8011	17.4592	17.8564	17.7833	17.967	17.6181	17.9237	17.5567	15.9582	16.1178	15.848	16.1923	17.781	16.0279	15.7129	15.8695
O35685	Nudc	62.7	Nuclear migration protein nudC (Nuclear distribution protein C homolog) (Silica-induced gene 92 protein) (SIG-92)	19.8022	19.9495	19.8626	20.016	19.6248	19.5519	19.6475	19.8268	19.6443	19.8029	19.7187	19.7429	19.6036	19.9329	20.1063	19.9339	19.921	19.8349	19.7967	19.8775	19.5802	19.8159	19.8811	19.5209	19.9866	20.0037	19.428	19.6008	20.1019	20.0438	19.4172
O35691	Pnn	30.9	Pinin	17.5785	17.5046	17.4904	17.4333	17.3763	16.7972	17.4918	16.6796	16.5479	17.4264	17.4068	17.4517	17.2716	17.5725	17.1596	17.0699	16.5404	16.9257	17.4383	16.9906	16.8302	16.8121	17.7152	17.8368	17.2754	17.7588	16.928	17.19	18.0217	17.5664	17.0717
O35704	Sptlc1	46.3	Serine palmitoyltransferase 1 (EC 2.3.1.50) (Long chain base biosynthesis protein 1) (LCB 1) (Serine-palmitoyl-CoA transferase 1) (SPT 1) (SPT1)	18.5967	18.6278	18.5019	18.4246	18.3921	18.1186	18.5179	18.4227	18.2418	18.6706	17.8871	18.0876	17.8841	17.6393	18.3255	18.5771	18.3063	18.3558	18.7142	18.495	18.5507	18.3966	18.2433	18.0534	18.1714	17.7305	18.3719	18.1813	17.9135	17.0124	17.387
O35710	Noct	22.1	Nocturnin (EC 3.1.3.108) (Carbon catabolite repression 4-like protein)	17.3495	17.9696	17.8592	16.9536	16.2447	16.1375	17.3788	17.3775	17.2141	17.5749	17.6679	16.3163	17.4877	17.3629	17.678	17.1225	17.116	17.1583	17.3976	16.1883	17.0765	17.3742	16.8778	17.5564	16.9596	17.7391	17.5057	17.3407	17.2435	17.5695	17.3609
O35711	Ppfibp2	23.5	Liprin-beta-2 (Coiled-coil-like protein 1) (Protein tyrosine phosphatase receptor type f polypeptide-interacting protein-binding protein 2) (PTPRF-interacting protein-binding protein 2)	15.5231	16.0926	15.669	16.0083	14.6665	16.3137	14.7442	14.2374	14.4988	15.4071	15.3733	15.9111	15.7146	15.2818	15.5753	14.5884	14.6492	15.4406	15.7899	15.1663	14.4539	15.3527	16.1801	14.5341	16.1196	15.0507	14.3471	15.6203	14.3564	14.2598	16.0747
O35730	Ring1	43.8	E3 ubiquitin-protein ligase RING1 (EC 2.3.2.27) (Polycomb complex protein RING1) (RING finger protein 1) (RING-type E3 ubiquitin transferase RING1) (Transcription repressor Ring1A)	16.4584	16.3468	16.3853	16.3512	16.6789	15.864	16.4068	16.1854	16.1519	16.2564	16.2091	16.2874	16.2023	16.3462	16.5265	16.0942	16.6534	16.0918	16.4104	16.1991	16.0223	16.0527	16.1447	16.002	15.116	16.0742	16.0074	15.8346	16.4282	14.4327	16.2195
O35737	Hnrnph1	58.6	Heterogeneous nuclear ribonucleoprotein H (hnRNP H) [Cleaved into: Heterogeneous nuclear ribonucleoprotein H, N-terminally processed]	20.4787	20.5325	20.3949	20.4277	20.3185	20.0087	20.3797	20.1379	20.0819	19.5616	19.4623	19.4585	19.6338	19.5962	20.3252	20.3811	20.0312	20.0543	19.6873	20.0654	20.3725	20.1651	19.9187	20.0059	20.4258	19.5473	19.8008	19.5527	20.1597	18.8688	18.8252
O35841	Api5	45.6	Apoptosis inhibitor 5 (API-5) (AAC-11)	19.6999	19.6362	19.5979	19.6791	19.7351	19.4754	19.6265	19.5058	19.629	19.6382	19.4462	19.6417	19.561	19.5333	20.0229	19.6002	19.6889	19.552	19.8178	19.5422	19.5539	19.5814	19.6167	19.424	18.4655	19.5698	19.1688	19.6238	19.4263	19.3107	19.0919
O35855	Bcat2	39.4	Branched-chain-amino-acid aminotransferase, mitochondrial (BCAT(m)) (EC 2.6.1.42)	18.6938	18.787	18.8464	18.8581	18.6857	18.597	18.6299	18.6079	19.012	18.725	19.0467	19.1447	19.0839	18.1373	18.6293	18.6633	18.7851	18.9756	18.7282	18.7207	18.7121	18.6218	18.1658	18.4046	18.6291	18.3367	18.2857	17.9611	18.9083	17.9691	19.3643
O35857	Timm44	40.3	Mitochondrial import inner membrane translocase subunit TIM44	18.887	18.9223	18.9896	18.8613	18.8039	18.9839	18.8946	18.4791	18.9308	18.4376	18.0937	18.8345	18.7775	18.735	19.0815	18.834	18.5516	18.7571	18.7549	18.6948	18.8392	18.7924	19.1107	18.6184	18.2946	18.667	18.3799	19.0351	18.3259	18.5135	18.5079
O35864	Cops5	57.5	COP9 signalosome complex subunit 5 (SGN5) (Signalosome subunit 5) (EC 3.4.-.-) (Jun activation domain-binding protein 1) (Kip1 C-terminus-interacting protein 2)	18.2829	18.4949	18.4108	18.1107	18.6018	17.9965	18.4966	17.8395	18.6403	17.9602	18.0739	18.0207	18.4365	17.3819	18.8005	17.9118	17.8526	18.1319	18.3573	18.0562	17.7002	18.4101	18.3556	17.746	17.7837	17.8627	17.64	18.2067	17.9074	17.7651	17.9863
O35887	Calu	68.3	Calumenin (Crocalbin)	22.1207	22.014	21.9528	22.1625	21.7323	22.4423	21.8912	22.1697	21.6471	22.4962	21.8953	22.1542	21.9503	22.2076	21.3647	21.871	22.298	21.9348	22.1763	22.1366	22.1062	21.804	21.6686	22.3721	23.0222	21.9531	22.5017	22.3576	22.0977	21.5269	22.5969
O35900	Lsm2	75.8	U6 snRNA-associated Sm-like protein LSm2 (Protein G7b) (snRNP core Sm-like protein Sm-x5)	18.5706	18.5802	18.4941	17.9995	18.5145	18.2933	18.3868	18.3575	18.9171	18.3814	17.7973	18.4945	18.1654	18.1826	18.9161	18.2702	18.3986	18.3089	18.7485	18.2146	18.0616	18.2968	18.4643	18.1861	17.6879	18.4986	18.0163	18.3517	18.3351	18.3797	17.9284
O35943	Fxn	25.6	Frataxin, mitochondrial (Fxn) (EC 1.16.3.1) [Cleaved into: Frataxin intermediate form; Frataxin mature form]	18.1271	18.1829	18.0198	18.1476	18.485	18.7069	18.0524	16.6103	18.7412	18.3668	18.4677	17.9227	18.4465	18.4784	19.0278	17.8827	18.2159	18.0054	18.8557	18.3062	18.0871	18.1187	18.6608	18.6518	16.6402	18.4793	16.5043	18.7391	18.3125	16.9199	18.2678
O35945	Aldh1a7	60.9	Aldehyde dehydrogenase, cytosolic 1 (EC 1.2.1.3) (ALDH class 1) (ALDH-E1) (ALHDII) (Aldehyde dehydrogenase family 1 member A7) (Aldehyde dehydrogenase phenobarbital-inducible)	14.8457	14.5587	13.0285	14.2836	16.544	13.8426	14.3797	13.4933	13.8358	14.7568	13.9251	19.3323	13.4913	14.2683	14.1216	14.814	13.2154	13.9869	15.0978	13.9231	13.306	13.1243	13.5317	13.671	14.2288	16.7556	13.7799	18.3303	14.3032	13.829	13.5208
O35954	Pitpnm1	29.4	Membrane-associated phosphatidylinositol transfer protein 1 (Drosophila retinal degeneration B homolog 1) (RdgB1) (Mpt-1) (Phosphatidylinositol transfer protein, membrane-associated 1) (PITPnm 1) (Pyk2 N-terminal domain-interacting receptor 2) (NIR-2)	15.2521	15.8174	15.5513	16.0158	15.6514	16.7488	15.2951	15.9812	15.5696	16.1371	16.1281	16.1129	15.9443	16.5777	15.4373	15.766	16.235	16.02	15.9053	15.7918	16.0275	15.7358	15.9752	15.7574	16.2945	16.2693	16.1289	16	16.2004	16.5169	15.8186
O35955	Psmb10	23.8	Proteasome subunit beta type-10 (EC 3.4.25.1) (Low molecular mass protein 10) (Macropain subunit MECl-1) (Multicatalytic endopeptidase complex subunit MECl-1) (Proteasome MECl-1) (Proteasome subunit beta-2i)	15.0686	15.0618	15.3752	15.1026	15.3693	13.5684	14.8872	13.4514	14.3274	13.59	14.7213	15.0103	13.2873	14.261	15.1787	13.6703	13.3724	14.5177	13.6646	13.3302	13.3548	13.5375	13.6757	13.7504	13.4723	13.4847	13.6283	15.3316	13.3897	13.5516	13.5915
O35969	Gamt	50.8	Guanidinoacetate N-methyltransferase (EC 2.1.1.2)	13.3452	13.6569	13.6928	14.1773	13.8057	14.9392	13.943	13.3584	13.4799	15.2776	15.0864	15.3699	15.2898	14.5777	13.7587	13.5991	14.9371	13.8452	15.5363	13.6721	13.5623	13.6522	15.9501	14.2786	13.6358	14.8884	13.4827	12.9685	14.3513	13.2806	14.4831
O35972	Mrpl23	70.5	39S ribosomal protein L23, mitochondrial (L23mt) (MRP-L23) (L23 mitochondrial-related protein)	18.4689	18.8138	18.6358	18.6148	18.6785	18.1431	18.5599	18.2887	18.2969	18.5335	18.1634	16.6988	17.944	16.7684	18.1941	18.6368	18.2774	18.6079	18.3611	18.5611	18.5284	18.7041	18.4182	17.9232	18.6494	17.7965	18.2387	16.8335	18.4057	17.8766	18.0682
O35980	Nthl1	22	Endonuclease III-like protein 1 (EC 3.2.2.-) (EC 4.2.99.18) (Bifunctional DNA N-glycosylase/DNA-(apurinic or apyrimidinic site) lyase) (DNA glycosylase/AP lyase)	10.3729	10.95	10.813	10.52	10.7296	10.778	10.6598	10.7142	10.428	10.493	10.5291	14.1677	10.4563	10.5164	10.4326	10.5019	14.407	10.4422	10.7696	10.4627	13.9799	10.6234	10.5097	10.7522	10.6266	10.3061	10.513	10.3602	10.5938	14.5685	10.5164
O54692	Zw10	44.4	Centromere/kinetochore protein zw10 homolog	17.6545	17.4986	17.5499	17.3652	17.6365	17.3413	17.6256	17.4679	17.5686	17.6091	17.4564	17.3761	17.484	17.1334	17.5312	17.5824	17.4628	17.5589	17.7901	17.4672	17.4751	17.4803	17.3936	17.5532	16.8341	17.1308	17.2004	17.3528	17.072	17.0864	17.3276
O54724	Cavin1	43.4	Caveolae-associated protein 1 (Cav-p60) (Cavin-1) (Polymerase I and transcript release factor)	20.0148	20.2886	19.8058	20.0504	19.8504	19.372	20.5957	20.9098	20.4753	19.9212	19.9593	20.6397	20.0678	20.0614	19.6857	20.8606	21.0076	20.6805	19.2858	20.7277	21.2183	20.6623	20.362	21.087	19.7109	20.1849	19.5445	20.0359	20.3035	18.6517	20.6366
O54732	Mmp15	15.4	Matrix metalloproteinase-15 (MMP-15) (EC 3.4.24.-) (Membrane-type matrix metalloproteinase 2) (MT-MMP 2) (MTMMP2) (Membrane-type-2 matrix metalloproteinase) (MT2-MMP) (MT2MMP)	14.5675	10.894	10.6794	15.0765	10.6366	10.8737	10.9247	10.5643	11.1023	10.6589	10.6488	10.8592	10.6633	10.9993	10.85	14.3715	10.7612	10.7022	11.1895	10.7135	10.8541	10.9805	10.7002	10.9698	14.681	10.9645	10.7831	10.5821	10.8544	10.5678	10.8291
O54734	Ddost	62.6	Dolichyl-diphosphooligosaccharide--protein glycosyltransferase 48 kDa subunit (DDOST 48 kDa subunit) (Oligosaccharyl transferase 48 kDa subunit)	20.1567	20.1653	20.1352	20.1886	19.8718	20.0016	20.3183	20.0989	20.2154	20.1189	19.8646	19.7406	19.6525	19.611	20.0407	20.3928	20.1258	20.2319	20.1292	20.3068	20.2531	20.2797	19.89	20.0688	19.488	19.8023	19.4453	19.6507	19.5268	18.9857	20.0167
O54754	Aox1	13.5	Aldehyde oxidase 1 (EC 1.2.3.1) (Azaheterocycle hydroxylase 1) (EC 1.17.3.-) (Retinal oxidase)	13.5862	14.2188	14.7799	13.0462	14.4408	12.5345	13.1488	13.5568	13.3913	13.6927	15.0097	16.2793	15.5793	14.4602	14.4707	15.0518	14.8459	14.1077	13.8767	14.4675	13.6803	14.0829	13.4564	15.0886	14.5052	14.1243	13.4014	14.0503	15.6474	13.6438	13.2187
O54774	Ap3d1	37.8	AP-3 complex subunit delta-1 (AP-3 complex subunit delta) (Adaptor-related protein complex 3 subunit delta-1) (Delta-adaptin) (mBLVR1)	18.1312	18.0376	17.9666	17.9548	17.8921	17.5453	17.9346	17.5234	17.6433	17.4641	17.777	17.7578	17.6397	17.2545	17.5161	17.8079	17.5062	17.7761	17.5731	17.6613	17.7322	17.7038	17.288	17.7052	18.2375	17.3158	17.5155	17.1305	17.4623	16.3221	17.8371
O54782	Man2b2	31.5	Epididymis-specific alpha-mannosidase (EC 3.2.1.24) (Mannosidase alpha class 2B member 2)	17.4498	17.9858	17.4085	17.3985	17.4603	15.1993	16.9038	16.3796	17.1918	16.396	16.5584	15.9031	16.1283	15.4952	17.1295	17.0846	16.2573	17.1688	16.3977	16.992	17.0597	16.7925	16.4559	16.1733	16.9372	15.5212	16.45	16.3412	15.5851	15.4411	16.7302
O54784	Dapk3	14.3	Death-associated protein kinase 3 (DAP kinase 3) (EC 2.7.11.1) (DAP-like kinase) (Dlk) (MYPT1 kinase) (ZIP-kinase)	16.6053	16.5198	16.6717	16.5622	15.6717	16.199	16.1568	16.3274	15.4674	16.0874	15.3883	15.7048	15.8027	16.0443	15.7433	16.3016	16.6441	16.1949	16.1219	16.3219	16.2486	16.1617	16.352	16.2538	15.9937	15.9225	16.1638	15.9772	15.793	15.4747	15.1861
O54785	Limk2	27.4	LIM domain kinase 2 (LIMK-2) (EC 2.7.11.1)	16.5013	16.5462	16.3689	16.2387	16.4683	16.4733	16.8222	16.6643	16.5739	16.5908	16.2725	16.0335	16.8856	15.924	16.6376	16.8818	16.8532	16.7498	17.1047	16.6693	16.433	17.2357	16.8559	16.8425	15.0397	16.7313	15.8142	15.3344	16.6235	15.4657	15.487
O54788	Dffb	14.8	DNA fragmentation factor subunit beta (EC 3.-.-.-) (Caspase-activated deoxyribonuclease) (CAD) (Caspase-activated DNase) (DNA fragmentation factor 40 kDa subunit) (DFF-40)	10.7324	10.5052	10.4355	10.5438	10.3567	10.6652	10.6994	10.2659	10.7329	10.2255	10.4766	10.3546	10.541	10.4363	10.6339	10.57	13.9757	14.2529	10.5694	10.4319	14.0752	14.1766	10.3563	10.6265	10.3896	10.5896	10.5485	10.4734	10.8183	10.4919	10.3361
O54804	Chka	51	Choline kinase alpha (CK) (EC 2.7.1.32) (CHETK-alpha) (Ethanolamine kinase) (EK) (EC 2.7.1.82)	16.2906	16.0344	16.0967	16.4466	16.5234	16.1016	16.5079	16.158	15.9364	16.57	16.2992	15.9073	15.9275	15.5042	16.2011	16.1504	16.0375	16.229	16.4525	16.4971	16.2601	16.3247	16.2451	16.1811	16.5567	16.3004	16.2729	16.1243	15.7632	17.0075	16.3194
O54818	Tpd52l1	52	Tumor protein D53 (mD53) (Tumor protein D52-like 1)	17.5567	17.2391	17.1593	17.623	17.8049	17.9168	18.1589	18.3212	18.0022	18.7094	17.0833	16.4058	16.9595	17.2	17.8006	18.0469	18.2492	17.8687	18.4691	18.2746	18.1418	18.2298	18.312	17.4865	18.4561	17.5659	18.6416	18.1765	17.5496	18.5783	16.7199
O54825	Bysl	48.9	Bystin	15.931	15.7637	15.9289	16.2287	15.6985	16.2536	16.0922	16.5502	15.9567	16.4581	15.1802	15.914	15.724	16.4602	16.0808	16.6608	16.4984	16.054	16.0458	16.0816	16.3147	16.1391	16.1662	16.3647	16.9613	16.3612	16.518	15.9646	15.6488	17.487	15.7565
O54826	Mllt10	14.8	Protein AF-10	14.18	13.4363	13.5	14.461	13.452	13.4853	13.4125	14.7558	13.8089	13.0331	13.095	15.4801	15.0222	15.2136	14.3057	13.532	13.2972	13.2984	13.29	13.4488	13.2662	13.4105	13.5281	14.8701	13.3059	15.0567	13.2558	15.6109	15.1319	13.2338	13.2029
O54834	Arhgap6	21.5	Rho GTPase-activating protein 6 (Rho-type GTPase-activating protein 6) (Rho-type GTPase-activating protein RhoGAPX-1)	14.8704	13.7468	14.5109	13.722	14.0837	14.1317	15.3681	13.5318	13.8684	14.7085	14.7143	14.2945	15.681	14.5344	14.2307	15.0899	14.7842	14.2406	14.9302	14.7746	14.3181	13.2202	14.277	15.5874	14.138	14.7727	15.1957	16.2467	14.7163	14.122	14.2064
O54879	Hmgb3	55.5	High mobility group protein B3 (High mobility group protein 2a) (HMG-2a) (High mobility group protein 4) (HMG-4)	19.6653	19.6167	19.6914	19.5396	19.454	18.7653	19.6358	19.0511	19.3556	18.7703	19.5543	19.2097	19.5571	19.7215	19.0628	19.2335	19.0506	19.3274	18.7839	19.1379	19.0855	19.0271	18.8292	19.7256	19.0652	19.3125	19.2761	19.4413	19.4613	18.6318	19.9715
O54890	Itgb3	34.1	Integrin beta-3 (Platelet membrane glycoprotein IIIa) (GPIIIa) (CD antigen CD61)	14.9121	15.1964	15.1013	15.0311	13.7127	14.2762	13.8767	14.4015	13.9782	15.0414	14.8532	16.4482	13.4418	14.9576	14.7129	14.3446	13.2587	14.5664	14.2426	14.7234	13.992	14.1655	14.0967	15.0224	15.0416	14.1228	14.1235	16.7219	12.7251	14.9698	13.6125
O54910	Nfkbie	17.6	NF-kappa-B inhibitor epsilon (NF-kappa-BIE) (I-kappa-B-epsilon) (IkB-E) (IkB-epsilon) (IkappaBepsilon)	15.9898	15.8576	15.9063	15.9049	15.4256	15.0513	15.1619	14.2188	14.1893	14.3427	15.9592	13.9169	13.8456	13.8957	14.2567	14.3465	14.1664	14.3275	14.1403	14.3198	14.0782	14.0272	14.1252	15.8174	14.0941	15.7298	14.274	13.9126	16.2184	13.7537	16.1998
O54916	Reps1	40.1	RalBP1-associated Eps domain-containing protein 1 (RalBP1-interacting protein 1)	16.9019	16.7918	16.904	16.8368	16.8614	17.4508	16.9018	17.1426	16.9787	17.1436	15.8329	15.7131	16.6648	16.6751	16.9271	16.9689	17.3216	17.0019	17.2368	17.1884	16.9715	16.9504	17.1512	17.2124	17.3035	16.8011	17.177	16.1339	16.0929	17.3201	16.4144
O54926	Siva1	30.9	Apoptosis regulatory protein Siva (CD27-binding protein) (CD27BP)	10.8183	11.0878	11.0818	11.0908	10.7949	10.8199	11.0073	10.908	10.9824	10.9219	11.0264	14.7861	10.8191	14.8169	10.9239	11.1401	10.9687	10.7773	10.9944	10.8828	11.1551	11.0422	10.8613	10.9937	10.9197	14.4544	10.8257	15.1471	10.7978	10.8353	10.6857
O54931	Akap2	18.7	A-kinase anchor protein 2 (AKAP-2) (AKAP expressed in kidney and lung) (AKAP-KL) (Protein kinase A-anchoring protein 2) (PRKA2)	11.2333	11.2016	11.5383	11.1212	11.1711	11.1705	15.3232	11.4078	11.2176	11.144	11.1517	11.3445	11.1846	11.1669	11.1488	11.202	11.0204	11.0602	10.9934	11.1784	14.9634	11.3341	11.2261	11.2534	11.1811	11.5373	11.3512	15.5239	11.0747	16.076	10.9663
O54941	Smarce1	48.9	SWI/SNF-related matrix-associated actin-dependent regulator of chromatin subfamily E member 1 (BRG1-associated factor 57) (BAF57)	18.6245	18.5761	18.581	18.2474	18.134	17.9955	18.3997	18.1112	18.0683	18.0594	17.6078	17.6652	17.7039	17.7706	17.9184	18.0812	18.1076	18.0111	18.1185	18.1159	18.1032	17.9975	18.1356	17.6803	18.0068	17.8712	17.5973	17.3863	17.3633	17.2051	17.3102
O54950	Prkag1	53.6	5'-AMP-activated protein kinase subunit gamma-1 (AMPK gamma1) (AMPK subunit gamma-1) (AMPKg)	16.8205	16.4848	16.7734	16.685	16.9675	17.3054	16.9356	16.8205	17.0232	16.8219	17.4334	16.9893	17.1983	17.3813	17.1794	16.7747	16.8143	17.0043	17.1325	16.785	16.5848	16.8437	16.8309	17.1378	16.6819	16.9982	16.7827	17.2494	17.0244	16.3094	17.2969
O54956	Pole2	28.5	DNA polymerase epsilon subunit 2 (DNA polymerase II subunit 2) (DNA polymerase epsilon subunit B)	15.1636	13.6609	13.7668	13.8282	13.7859	13.8036	13.8866	13.8569	14.496	15.7294	15.8235	13.6853	13.6261	13.6625	16.2744	13.6118	13.7221	13.6276	15.5442	13.6602	13.9722	14.6108	15.0422	16.0342	13.7134	15.7569	13.7008	13.7975	14.798	13.303	13.6126
O54962	Banf1	52.8	Barrier-to-autointegration factor (Breakpoint cluster region protein 1) (LAP2-binding protein 1) [Cleaved into: Barrier-to-autointegration factor, N-terminally processed]	20.2671	19.5523	20.2008	20.2483	20.5358	20.7057	20.5244	20.4974	20.0584	20.2224	20.9178	20.9514	21.2984	20.7306	20.5415	20.0657	20.6276	19.8399	20.5524	20.2903	19.7621	20.1824	20.7892	20.7969	20.4972	20.8938	20.5764	20.3503	21.6294	21.2842	20.7761
O54965	Rnf13	22.6	E3 ubiquitin-protein ligase RNF13 (EC 2.3.2.27) (RING finger protein 13) (RING-type E3 ubiquitin transferase RNF13)	16.1001	16.3174	16.4722	16.2615	16.061	16.3129	16.4031	16.8042	15.0168	16.299	15.0046	16.7907	16.8339	17.3012	16.0816	16.6675	16.044	15.9142	15.6466	16.3899	16.7667	15.942	16.393	16.8465	15.3878	17.3511	15.1998	16.4779	16.8313	15.3024	16.6526
O54967	Tnk2	17.7	Activated CDC42 kinase 1 (ACK-1) (EC 2.7.10.2) (EC 2.7.11.1) (Non-receptor protein tyrosine kinase Ack) (Tyrosine kinase non-receptor protein 2)	13.5011	14.8277	14.0443	13.5275	14.6334	15.1747	14.995	13.6046	14.0159	14.7014	14.4833	15.8754	14.5581	14.1784	14.5262	14.6673	14.8222	13.9278	15.0269	13.8887	15.3569	14.3291	15.0173	14.3858	14.3807	14.9206	13.9754	16.1142	14.4075	16.0297	14.4165
O54984	Asna1	71.6	ATPase GET3 (EC 3.6.-.-) (Arsenical pump-driving ATPase) (Arsenite-stimulated ATPase) (Guided entry of tail-anchored proteins factor 3, ATPase)	19.7632	19.7221	19.7573	19.7649	19.8377	19.8533	19.5974	19.7743	19.2178	19.7306	19.971	19.9255	20.3788	20.4318	19.6796	19.6183	19.3716	19.6197	19.5363	19.6612	19.7038	19.6817	19.7244	20.2427	20.1199	20.3248	19.6875	20.0699	20.4298	20.6454	20.0378
O54988	Slk	56.9	STE20-like serine/threonine-protein kinase (STE20-like kinase) (mSLK) (EC 2.7.11.1) (Etk4) (STE20-related kinase SMAK) (STE20-related serine/threonine-protein kinase) (STE20-related kinase) (Serine/threonine-protein kinase 2)	18.2065	18.094	18.2055	18.2595	18.491	19.2946	18.2936	18.7575	18.0325	18.9454	19.1064	19.2325	18.7877	19.3891	18.8785	18.2769	19.1662	18.2165	18.9194	18.334	18.3367	18.3651	19.1408	19.1371	18.6457	19.2904	19.1523	19.1649	18.9692	19.2753	18.7969
O54990	Prom1	29.5	Prominin-1 (Antigen AC133 homolog) (Prominin-like protein 1) (CD antigen CD133)	19.2327	19.1087	19.2522	19.4062	19.1312	19.3585	19.1136	19.582	19.5055	18.406	19.7482	18.4737	19.1201	18.331	20.2709	19.1182	19.5522	19.1239	18.7967	19.245	18.8226	19.1074	18.9973	19.2829	18.986	18.7063	19.2342	17.369	18.8256	18.2838	19.6981
O54991	Cntnap1	8	Contactin-associated protein 1 (Caspr) (Caspr1) (MHDNIV) (NCP1) (Neurexin IV) (Neurexin-4) (Paranodin)	11.0504	11.0067	11.0597	11.0051	10.8811	10.9285	10.8045	11.2416	10.7666	10.7891	14.3984	10.7502	10.7398	15.2635	10.9937	10.7127	10.7532	10.7394	10.7771	11.002	10.8892	10.7774	11.0415	14.6517	10.5425	11.043	10.5366	10.8516	10.8753	10.8091	15.0398
O55003	Bnip3	33.7	BCL2/adenovirus E1B 19 kDa protein-interacting protein 3	14.4764	14.96	14.5135	14.9175	14.9321	15.9763	14.6791	14.3658	15.901	14.524	16.5233	16.1039	14.8319	14.456	15.7985	14.2864	15.4967	16.0411	16.1751	15.7039	15.3602	15.8816	15.9087	14.2851	14.2927	14.4878	14.3708	15.4186	14.1141	14.4233	15.7822
O55013	Trappc3	31.1	Trafficking protein particle complex subunit 3 (BET3 homolog)	16.7192	17.1377	16.4849	16.865	16.434	16.3398	16.8703	16.6232	17.2957	17.2856	17.0686	16.9864	17.1004	15.3093	17.6122	15.5913	15.5269	16.8835	16.4255	16.6916	16.6785	16.7361	16.809	16.3192	15.5351	15.2795	16.9157	16.6214	15.3836	16.7256	17.1465
O55022	Pgrmc1	67.7	Membrane-associated progesterone receptor component 1 (mPR)	20.9059	20.747	20.9065	20.9056	21.283	20.1056	20.6778	20.6265	20.803	20.8006	20.7527	20.7575	20.2501	21.0386	19.5974	20.6449	20.4616	21.0028	20.5493	20.911	21.0347	20.5765	20.1793	20.5173	21.2941	20.8978	20.0163	20.5413	20.4056	18.6686	21.1056
O55023	Impa1	36.5	Inositol monophosphatase 1 (IMP 1) (IMPase 1) (EC 3.1.3.25) (D-galactose 1-phosphate phosphatase) (EC 3.1.3.94) (Inositol-1(or 4)-monophosphatase 1) (Lithium-sensitive myo-inositol monophosphatase A1)	18.6791	18.5995	18.6369	18.1721	19.0292	18.8339	18.6686	18.7083	18.6586	18.54	19.0383	19.4053	19.3782	19.2435	19.3408	18.6198	18.4651	18.5708	18.6465	18.7384	18.5194	18.7111	19.0487	18.9796	17.1081	19.4044	18.3342	19.2119	19.2028	19.0892	18.9265
O55026	Entpd2	19.2	Ectonucleoside triphosphate diphosphohydrolase 2 (NTPDase 2) (EC 3.6.1.-) (CD39 antigen-like 1) (Ecto-ATP diphosphohydrolase 2) (Ecto-ATPDase 2) (Ecto-ATPase 2)	16.3254	15.7903	16.1669	16.3413	16.4671	16.144	16.6184	16.5653	17.1451	15.3328	17.1985	15.5386	16.8212	16.8353	17.0594	15.2925	16.011	17.0343	16.3858	16.4376	16.81	16.7377	16.3446	16.2817	15.3617	16.8204	15.8894	14.808	16.7459	17.0321	17.4786
O55028	Bckdk	49	[3-methyl-2-oxobutanoate dehydrogenase [lipoamide]] kinase, mitochondrial (EC 2.7.11.4) (Branched-chain alpha-ketoacid dehydrogenase kinase) (BCKD-kinase) (BCKDHKIN)	17.7002	17.6714	17.6816	17.6254	17.4454	17.6331	17.58	17.5698	17.7211	17.7366	17.6939	17.3119	17.4717	17.1685	17.4398	17.7176	17.4267	17.6609	17.6561	17.5973	17.6143	17.3167	17.0837	17.5644	17.5863	17.1908	16.1613	16.9126	17.3088	16.6832	17.8513
O55029	Copb2	74	Coatomer subunit beta' (Beta'-coat protein) (Beta'-COP) (p102)	20.2119	20.147	20.0968	20.1207	20.1151	20.3348	20.3069	20.1698	20.3971	20.214	20.1702	19.9907	19.9988	19.9173	20.3721	20.3376	20.2061	20.2238	20.359	20.1851	20.1915	20.3091	20.2196	20.302	19.6565	19.8671	19.7583	20.1834	19.6897	19.429	20.0904
O55033	Nck2	47.6	Cytoplasmic protein NCK2 (Growth factor receptor-bound protein 4) (NCK adaptor protein 2) (Nck-2) (SH2/SH3 adaptor protein NCK-beta)	17.0257	16.7748	17.0615	16.9763	17.1785	16.8102	17.1625	16.7461	16.6564	16.5028	16.8814	16.5431	17.3557	17.3974	16.0877	16.985	16.4381	17.005	16.3939	16.9684	16.9135	16.829	16.9409	17.1406	16.6828	17.2139	16.5387	16.1428	17.3781	17.3362	17.2094
O55060	Tpmt	27.5	Thiopurine S-methyltransferase (EC 2.1.1.67) (Thiopurine methyltransferase)	16.5709	16.4745	16.5218	16.6152	16.6297	16.4373	16.2387	16.1393	15.7347	16.6909	17.764	19.3373	17.3801	16.3046	16.0663	16.3396	16.2718	16.6267	16.5034	16.8531	16.8904	16.9297	16.7048	16.194	16.4154	16.3072	16.0191	17.5247	17.3605	15.6288	16.6394
O55091	Impact	21.7	Protein IMPACT (Imprinted and ancient gene protein)	15.3647	15.323	13.428	13.4754	15.1845	13.3145	14.3735	13.2231	13.2603	13.3777	15.7064	13.3412	15.4742	13.3914	13.2587	13.4287	13.3461	13.2559	14.5041	13.291	13.303	13.2584	13.2218	13.3206	13.2126	13.4055	14.52	12.9743	15.6691	13.2371	12.8712
O55098	Stk10	30.7	Serine/threonine-protein kinase 10 (EC 2.7.11.1) (Lymphocyte-oriented kinase)	15.588	15.6602	15.8738	15.9545	15.2093	15.3887	15.2237	15.7863	15.0551	14.7954	15.428	15.1739	15.393	16.3053	14.8897	14.9566	16.5682	15.2628	14.8101	15.35	14.9609	15.2134	15.753	15.9025	15.6195	15.9005	16.3137	14.3189	15.9377	14.9233	15.3162
O55102	Bloc1s1	63.2	Biogenesis of lysosome-related organelles complex 1 subunit 1 (BLOC-1 subunit 1) (GCN5-like protein 1)	16.3207	16.5162	16.3919	14.6635	16.6039	15.7563	16.2394	14.6331	16.3316	15.8537	14.5184	15.258	15.6968	15.2123	15.5194	16.025	15.462	16.0062	16.1823	16.0426	15.9367	16.0443	15.8627	14.6863	14.6576	14.8633	14.5336	14.5647	15.0305	14.4997	15.943
O55106	Strn	64.2	Striatin	18.442	18.368	18.4036	18.4281	18.4298	18.5955	18.6218	19.061	18.4322	18.3999	18.5999	18.6902	18.3301	18.7177	18.869	18.7835	19.2952	18.6397	18.4874	18.7415	18.8749	18.8002	18.8281	18.9376	18.4575	18.7387	19.4302	18.5776	18.712	18.7316	18.1905
O55111	Dsg2	32.2	Desmoglein-2	15.6442	15.7342	15.8265	15.7828	15.5044	15.1629	15.7038	15.531	15.4191	15.0265	14.9024	14.7616	14.3934	15.5977	15.9823	15.9276	15.4347	15.4727	15.2132	15.1514	15.4208	15.2587	16.0068	16.2414	15.8189	15.6648	15.4223	14.4665	15.3124	14.9333	14.762
O55125	Nipsnap1	62	Protein NipSnap homolog 1 (NipSnap1)	20.235	20.402	20.3388	20.1617	20.051	17.8628	19.651	18.9824	19.8807	19.3364	18.6463	18.6927	18.9064	17.6996	18.6514	19.3415	18.1754	19.8375	19.371	19.5564	19.5645	19.2553	17.9737	18.1287	19.1046	18.5597	17.9346	18.2357	18.6837	17.2893	18.6525
O55126	Nipsnap2	54.1	Protein NipSnap homolog 2 (NipSnap2) (Glioblastoma-amplified sequence)	19.0267	19.0836	19.0822	18.9853	19.068	18.1298	18.8274	18.2623	19.0798	17.9555	18.5145	17.5152	17.8039	17.8894	18.0829	18.6324	17.8638	18.9094	18.3344	18.68	18.7586	18.5956	17.9924	18.48	17.8631	17.4392	17.6171	17.999	17.7434	17.1032	18.5415
O55128	Sap18	45.1	Histone deacetylase complex subunit SAP18 (18 kDa Sin3-associated polypeptide) (Sin3-associated polypeptide p18)	16.555	16.764	16.8584	16.8435	16.8794	16.5919	16.4805	14.8898	16.0607	15.2385	15.0605	16.2461	14.8839	15.6638	16.828	15.7432	16.04	15.8804	16.3525	16.3639	16.515	16.4976	16.6808	15.9986	16.6347	15.7537	15.7022	16.6771	16.2071	15.4597	15.379
O55135	Eif6	60	Eukaryotic translation initiation factor 6 (eIF-6) (B4 integrin interactor) (CAB) (p27(BBP))	20.5176	20.3461	20.6119	20.4083	20.4499	19.9377	20.4638	20.1777	19.8651	19.9636	20.6398	20.2459	20.5325	20.3906	19.8141	20.2277	20.2087	20.2547	19.9446	20.3585	20.2298	20.324	20.3957	20.2201	19.9825	20.4912	19.9458	19.6938	20.4548	20.2852	20.174
O55142	Rpl35a	54.5	60S ribosomal protein L35a	18.04	16.5838	18.1536	16.7048	18.1713	18.4472	18.1761	18.2341	16.7242	18.1362	18.1777	17.695	17.8434	18.1293	18.0983	17.9266	18.0405	18.6647	17.764	18.3449	17.8994	18.4004	16.8479	17.5425	18.7424	18.0096	17.4851	17.8731	18.6449	18.7021	18.4003
O55176	Pja1	29.6	E3 ubiquitin-protein ligase Praja-1 (Praja1) (EC 2.3.2.27) (RING-type E3 ubiquitin transferase Praja-1)	15.2061	14.7306	14.5825	14.526	15.3553	14.146	14.8763	13.8157	14.5528	14.4378	13.6953	14.847	14.2573	15.7042	14.1133	14.4079	14.3078	14.1252	14.476	14.9227	13.9505	15.0072	14.3892	15.3698	14.7619	15.0005	13.8495	14.9452	13.8445	13.9089	14.6704
O55187	Cbx4	30.9	E3 SUMO-protein ligase CBX4 (EC 2.3.2.-) (Chromobox protein homolog 4) (E3 SUMO-protein transferase CBX4) (Polycomb 2 homolog) (Pc2) (mPc2)	14.8796	14.0436	14.506	14.3833	15.2654	13.9528	15.0194	14.5166	15.2874	15.1755	13.8328	14.1032	13.8419	13.8403	15.2402	14.8847	14.8963	14.858	15.5279	14.8335	14.7071	14.8262	13.8897	13.9428	15.4254	13.9999	15.0566	13.8652	13.8511	13.4928	13.8613
O55201	Supt5h	45	Transcription elongation factor SPT5 (DRB sensitivity-inducing factor large subunit) (DSIF large subunit)	18.8716	18.8634	18.8087	18.7159	18.6587	18.6625	18.76	18.829	18.5063	18.8539	18.8999	18.593	18.7948	18.8816	18.6352	18.6819	18.9721	18.6157	18.8332	18.6225	18.5705	18.5212	18.7038	18.9459	19.1539	18.9147	19.3523	18.4428	19.146	19.2701	19.0102
O55222	Ilk	41.2	Integrin-linked protein kinase (EC 2.7.11.1) (59 kDa serine/threonine-protein kinase) (Beta-integrin-linked kinase) (ILK-1) (ILK-2) (p59ILK)	18.6259	18.633	18.6233	18.4844	18.6082	17.7286	18.4077	18.1253	18.1676	17.78	18.0052	17.7004	17.8811	17.8415	18.0551	18.1052	17.8948	18.0046	17.8975	18.4047	18.2004	18.4628	18.0116	17.9335	18.7335	17.9221	18.1217	18.1667	17.7816	18.1862	18.1322
O55229	Chkb	23.1	Choline/ethanolamine kinase (Choline kinase beta) (CK) (CKB) (EC 2.7.1.32) (Ethanolamine kinase) (EK) (EC 2.7.1.82) (choline/ethanolamine kinase beta) (CKEKB)	15.8519	15.8312	15.9745	13.9664	15.9535	14.0774	15.5911	13.7561	15.2619	13.8008	15.4003	13.7221	15.0163	14.0729	15.7118	13.9546	13.9519	15.7525	13.9927	14.1143	14.0379	15.4846	13.7474	14.0879	13.8522	14.0394	13.7899	15.5871	13.6667	13.7639	13.9027
O55234	Psmb5	65.5	Proteasome subunit beta type-5 (EC 3.4.25.1) (Macropain epsilon chain) (Multicatalytic endopeptidase complex epsilon chain) (Proteasome chain 6) (Proteasome epsilon chain) (Proteasome subunit X)	19.9481	19.7949	19.9175	19.8384	19.6557	19.6681	19.9927	20.0609	19.7612	20.08	19.8864	19.8455	20.0554	19.9822	19.5765	20.0225	19.8443	19.9514	19.8992	19.952	19.8225	19.8543	19.7066	19.8719	19.5273	19.9229	19.7948	19.6652	20.2307	20.0251	19.9114
O55236	Rngtt	31	mRNA-capping enzyme (HCE) (MCE1) [Includes: mRNA 5'-triphosphate monophosphatase (EC 3.6.1.74) (mRNA 5'-phosphatase); mRNA guanylyltransferase (EC 2.7.7.50) (GTP--RNA guanylyltransferase) (GTase)]	15.5733	15.5102	15.6669	15.4111	14.7641	14.5572	15.4977	15.4095	14.5939	14.6428	15.8783	14.9347	15.64	15.8936	14.6445	15.4143	15.7184	15.3879	14.5267	15.1107	15.1363	15.1634	15.2985	15.4951	16.1333	15.8268	16.0972	14.5343	15.9302	16.0886	14.5176
O55242	Sigmar1	32.3	Sigma non-opioid intracellular receptor 1 (Sigma 1-type opioid receptor) (Sigma1-receptor) (Sigma1R)	17.782	17.8478	17.529	17.5989	17.346	17.5878	17.5732	17.6208	18.1538	17.2926	16.7974	16.9886	16.6681	16.44	17.8304	17.7068	17.651	17.7512	17.8399	17.6008	17.8847	18.0227	17.419	17.0027	15.9578	17.0373	16.9629	16.7992	16.1329	15.9554	15.9279
O70126	Aurkb	48.4	Aurora kinase B (EC 2.7.11.1) (Aurora 1) (Aurora- and IPL1-like midbody-associated protein 1) (Aurora/IPL1-related kinase 2) (ARK-2) (Aurora-related kinase 2) (STK-1) (Serine/threonine-protein kinase 12) (Serine/threonine-protein kinase 5) (Serine/threonine-protein kinase aurora-B)	16.9068	17.0075	16.2651	16.2705	16.9844	18.0767	16.9943	17.5085	16.3116	18.0478	17.9619	17.8917	17.4076	17.6884	18.8192	17.2158	18.4889	16.3331	18.4805	16.826	16.4822	16.1783	18.2992	17.608	16.3618	17.9499	17.7737	17.4393	17.8676	18.0218	17.3003
O70131	Ninj1	21.1	Ninjurin-1 (Nerve injury-induced protein 1) [Cleaved into: Secreted ninjurin-1 (Soluble ninjurin-1) (sNinJ1)]	16.6451	15.1654	15.0832	16.618	15.1847	15.2225	15.4455	16.1005	16.8534	16.705	16.6756	14.9223	17.435	16.4554	15.1499	16.394	15.3104	15.665	17.006	15.2729	15.2216	15.1938	15.4658	16.6961	16.7982	16.1886	15.1859	16.7455	17.1534	16.2744	17.5299
O70133	Dhx9	40.8	ATP-dependent RNA helicase A (EC 3.6.4.13) (DEAH box protein 9) (mHEL-5) (Nuclear DNA helicase II) (NDH II) (RNA helicase A) (RHA)	18.7032	18.7703	18.7104	18.7596	18.8748	18.658	18.6622	18.4681	18.7847	18.4252	17.8342	18.3983	18.4763	18.6529	18.7536	18.5362	18.5955	18.5239	18.5548	18.4141	18.5584	18.5239	18.4739	18.4953	18.6015	18.5833	18.204	18.4697	18.1932	18.1775	17.6531
O70152	Dpm1	53.8	Dolichol-phosphate mannosyltransferase subunit 1 (EC 2.4.1.83) (Dolichol-phosphate mannose synthase subunit 1) (DPM synthase subunit 1) (Dolichyl-phosphate beta-D-mannosyltransferase subunit 1) (Mannose-P-dolichol synthase subunit 1) (MPD synthase)	17.5598	17.5765	17.6922	17.5858	17.62	17.9092	17.7991	17.4738	17.9166	17.9173	17.7935	17.5093	17.7565	17.4395	18.0961	17.6752	17.6797	17.7536	17.9312	17.6956	17.7636	17.669	17.8547	17.7391	17.0285	17.6753	17.0786	17.3843	17.2082	16.5866	17.6846
O70161	Pip5k1c	30.1	Phosphatidylinositol 4-phosphate 5-kinase type-1 gamma (PIP5K1-gamma) (PtdIns(4)P-5-kinase 1 gamma) (EC 2.7.1.68) (Phosphatidylinositol 4-phosphate 5-kinase type I gamma) (PIP5KIgamma)	13.3118	15.9534	13.4295	13.3409	13.1593	13.2429	13.3427	13.4028	15.5918	13.4364	13.317	13.3368	13.2887	14.6836	15.0726	13.3818	13.6089	13.3938	13.5657	13.4206	13.4053	13.5575	13.3359	13.3353	16.3918	13.0796	15.7893	15.2866	13.1052	13.2042	15.57
O70172	Pip4k2a	19.8	Phosphatidylinositol 5-phosphate 4-kinase type-2 alpha (EC 2.7.1.149) (1-phosphatidylinositol 5-phosphate 4-kinase 2-alpha) (Diphosphoinositide kinase 2-alpha) (Phosphatidylinositol 5-Phosphate 4-Kinase) (PI5P4Kalpha) (Phosphatidylinositol 5-phosphate 4-kinase type II alpha) (PI(5)P 4-kinase type II alpha) (PIP4KII-alpha) (PtdIns(5)P-4-kinase isoform 2-alpha)	16.0554	16.1548	15.9699	16.0132	15.7907	15.8999	14.9043	14.8395	15.8636	16.0769	15.8337	16.9379	15.6788	14.8455	14.9091	15.9293	15.5707	15.897	15.9657	15.8674	16.2824	15.8564	15.9068	14.7271	14.888	15.0485	14.5055	16.9605	14.7597	14.578	14.4089
O70194	Eif3d	64.1	Eukaryotic translation initiation factor 3 subunit D (eIF3d) (Eukaryotic translation initiation factor 3 subunit 7) (eIF-3-zeta) (eIF3 p66)	19.7792	19.6012	19.6447	19.4708	19.7846	19.7072	19.7559	19.4997	19.496	19.7508	19.6819	19.529	19.6653	19.6526	19.9883	19.5837	19.6866	19.4919	19.6392	19.4923	19.4255	19.5486	19.7556	19.3055	19.7152	19.6162	19.7189	19.4452	19.7422	19.7725	19.4287
O70220	Foxq1	14	Forkhead box protein Q1 (HFH-1l) (HNF-3/forkhead-like protein 1) (HFH-1) (Hepatocyte nuclear factor 3 forkhead homolog 1)	15.5122	11.3415	11.4401	11.2268	10.9851	11.2403	11.2759	15.7225	11.4094	11.2021	11.5665	11.1773	11.4221	11.2233	11.1846	11.1887	11.4382	11.3527	11.2534	11.2243	11.3415	11.3886	11.3797	11.2102	11.193	11.4332	15.4398	11.2434	15.1863	11.2994	11.2508
O70228	Atp9a	19.8	Probable phospholipid-transporting ATPase IIA (EC 7.6.2.1) (ATPase class II type 9A)	14.9218	16.8899	14.7739	14.9098	16.0689	17.0357	16.2833	14.9486	17.3637	14.7141	15.6173	14.7474	14.7246	14.2342	17.6592	14.6883	14.8257	16.5787	16.7515	14.9102	14.8997	16.3621	17.1812	14.8092	14.5555	14.8277	16.219	14.8266	14.4271	14.8612	16.651
O70230	Znf143	19.4	Zinc finger protein 143 (Zfp-143) (Selenocysteine tRNA gene transcription-activating factor) (mStaf)	14.5537	13.2436	13.4517	14.6322	14.6887	13.2578	13.1547	13.1633	14.8571	14.6241	12.9773	14.4767	13.0017	12.9084	14.5946	13.043	14.7703	13.3667	15.0295	13.1369	14.671	13.4626	14.2877	13.1337	12.7383	13.2917	12.8499	13.0834	13.2241	12.8968	13.0447
O70251	Eef1b	79.1	Elongation factor 1-beta (EF-1-beta)	22.3862	22.2236	22.104	21.9823	22.6665	22.9983	22.6463	22.159	22.1755	22.2648	22.365	22.4837	22.7863	22.2675	22.5864	22.2873	22.6037	22.2594	22.9782	22.3798	22.3408	22.4526	22.9474	22.5132	22.6348	22.5291	22.2212	22.6701	22.8738	23.0317	22.7415
O70252	Hmox2	65.1	Heme oxygenase 2 (HO-2) (EC 1.14.14.18)	19.2258	19.2483	19.2376	19.2556	19.1898	19.194	19.2115	19.2319	19.2451	19.1973	18.6515	19.0218	19.0176	19.201	18.9051	19.2381	19.1341	19.2871	19.2937	19.1553	19.4485	19.282	19.2628	19.1418	19.134	19.0864	19.0929	19.134	19.1214	19.4258	18.7943
O70255	Mpzl2	34.4	Myelin protein zero-like protein 2 (Epithelial V-like antigen 1)	14.5626	14.6577	14.5173	14.8585	15.2425	15.5839	14.3991	15.5245	15.9997	15.7186	14.1906	16.7707	14.3554	15.0134	15.54	14.7821	15.4271	15.3267	15.6499	14.8213	15.3034	14.6463	15.112	15.7652	15.2936	15.6381	15.558	15.9896	14.4081	15.6662	15.1334
O70273	Ehf	29.7	ETS homologous factor (ETS domain-containing transcription factor)	17.593	17.5366	17.5869	17.4489	17.1012	16.1499	17.4139	16.775	17.3816	16.4381	16.5848	15.4254	16.6003	14.8058	16.9378	17.0168	16.5532	17.3392	16.7622	16.757	16.7213	16.7697	16.5467	15.4668	14.6454	14.591	14.9806	15.5834	16.4905	15.1813	16.7215
O70274	Ptp4a2	46.1	Protein tyrosine phosphatase type IVA 2 (EC 3.1.3.48) (Protein-tyrosine phosphatase 4a2) (Protein-tyrosine phosphatase of regenerating liver 2) (PRL-2)	17.8234	17.8291	18.0574	17.7608	17.0955	18.1364	17.918	17.8753	18.3293	17.5781	18.4106	18.0623	18.3121	18.3164	18.291	18.0342	18.2072	17.7652	18.0509	17.7521	17.4404	17.6447	18.1075	18.384	19.1449	18.1691	19.5088	18.1128	18.2588	19.1662	18.4379
O70279	Ess2	20.3	Splicing factor ESS-2 homolog (ES2 protein) (Expressed sequence 2 embryonic lethal)	14.3078	13.9488	14.2332	14.1161	14.1886	15.2989	14.3762	14.5285	14.1085	15.3266	15.6038	15.6751	15.4107	15.9636	14.0462	14.06	15.4555	14.014	15.3456	13.8852	14.1442	13.9649	16.1173	15.186	14.1726	15.9357	14.0866	15.7295	15.4055	13.9469	14.0133
O70305	Atxn2	29.1	Ataxin-2 (Spinocerebellar ataxia type 2 protein homolog)	18.4533	18.441	18.5576	18.5451	18.4493	18.0445	18.5403	18.7412	18.2166	18.4399	18.4232	18.2279	18.1838	18.4674	18.0337	18.6888	18.428	18.5476	18.1039	18.6237	18.6982	18.5751	18.332	18.5621	18.3976	18.4875	18.5637	18.4278	18.5904	18.3623	17.9828
O70309	Itgb5	37.2	Integrin beta-5	15.7907	15.5076	16.0259	16.1552	15.7322	16.4545	15.5605	15.6505	15.3776	15.0913	16.1495	15.6142	15.8716	16.19	15.7314	15.8073	16.0662	15.9719	15.1577	16.0225	15.572	15.5587	15.4732	16.2286	15.4076	16.2528	16.0271	17.3671	16.0202	16.1999	17.0812
O70310	Nmt1	43.8	Glycylpeptide N-tetradecanoyltransferase 1 (EC 2.3.1.97) (Myristoyl-CoA:protein N-myristoyltransferase 1) (NMT 1) (Type I N-myristoyltransferase) (Peptide N-myristoyltransferase 1)	19.1577	19.1178	18.8957	19.0586	19.3646	18.7373	19.4308	18.9457	19.208	19.2086	18.956	18.8823	18.9626	18.8193	19.017	19.1352	19.2742	19.0981	19.7681	19.1136	18.951	19.2353	19.4887	19.0631	18.1369	18.9882	18.4675	18.6505	18.8628	18.3244	18.4771
O70311	Nmt2	45.4	Glycylpeptide N-tetradecanoyltransferase 2 (EC 2.3.1.97) (Myristoyl-CoA:protein N-myristoyltransferase 2) (NMT 2) (Peptide N-myristoyltransferase 2) (Type II N-myristoyltransferase)	17.1359	17.1025	17.0546	17.2464	17.0588	17.1965	17.6224	17.7697	17.5741	18.3362	17.5124	18.1792	17.1077	16.9913	18.0083	17.597	18.0868	17.5039	18.4352	17.2521	17.5749	17.5111	17.84	17.8436	17.122	17.4877	18.0794	18.1382	17.4387	17.9713	17.3638
O70318	Epb41l2	64.6	Band 4.1-like protein 2 (Erythrocyte membrane protein band 4.1-like 2) (Generally expressed protein 4.1) (4.1G)	19.697	19.7183	19.9589	19.786	19.7466	19.9472	20.0214	20.3593	19.5835	20.2779	19.219	20.3801	19.4446	19.7613	19.3859	20.1415	20.1919	19.8683	20.0586	20.1301	20.4337	19.9253	19.8387	20.2148	20.8596	19.8764	20.3235	19.448	19.7945	19.9418	19.9951
O70325	Gpx4	39.6	Phospholipid hydroperoxide glutathione peroxidase (PHGPx) (EC 1.11.1.12) (Glutathione peroxidase 4) (GPx-4) (GSHPx-4)	18.7937	18.7405	18.7179	18.536	19.255	18.169	18.933	18.2262	18.4751	18.2278	18.7837	18.7979	18.8061	18.2997	18.448	18.7208	18.2018	18.7863	18.2747	18.5633	18.4028	18.592	18.6501	18.1821	16.5093	18.7433	16.3287	18.2828	18.4097	17.4676	18.5543
O70348	Dxo	26.4	Decapping and exoribonuclease protein (DXO) (EC 3.6.1.-) (5'-3' exoribonuclease DXO) (EC 3.1.13.-) (Dom-3 homolog Z) (NAD-capped RNA hydrolase DXO) (DeNADding enzyme DXO) (EC 3.6.1.-)	17.3676	15.44	15.4294	17.2065	15.144	17.3288	14.6439	17.5285	17.2625	16.9444	14.9987	15.1023	15.2942	17.4723	17.2563	15.4807	17.5836	15.3264	15.5037	17.2401	15.1851	16.5489	16.4451	15.4141	15.9997	17.6084	15.0147	15.4007	17.2791	16.7972	16.9915
O70378	Emc8	59.9	ER membrane protein complex subunit 8 (Neighbor of COX4)	17.7156	17.6917	17.7244	17.4612	17.4363	17.686	17.5928	17.6293	17.4882	17.7566	17.7427	17.6405	17.3304	18.092	17.4431	17.6474	17.5393	17.5424	17.6578	17.8109	17.6042	17.5143	17.5847	17.8491	17.1435	17.9521	17.2246	17.6575	17.318	17.2256	17.3411
O70400	Pdlim1	75.5	PDZ and LIM domain protein 1 (C-terminal LIM domain protein 1) (Elfin) (LIM domain protein CLP-36)	19.2553	19.306	19.2092	19.2124	19.5304	20.1675	19.6053	19.2304	19.3076	18.8939	19.6941	20.0968	18.3164	20.1183	20.328	19.1598	19.8055	19.1604	19.2731	19.1411	19.3422	19.2898	20.1743	19.7071	18.7493	19.3917	19.3925	19.3855	18.1202	18.6865	19.5508
O70401	Tspan6	18	Tetraspanin-6 (Tspan-6) (Transmembrane 4 superfamily member 6)	16.1712	16.9787	16.4166	16.3824	15.1946	15.3391	18.2447	14.5338	14.5311	15.7285	14.1484	13.7779	14.5534	14.4552	14.3113	13.9259	14.3592	15.7628	13.9463	12.987	13.152	13.3199	14.0092	13.9512	15.8987	12.6836	13.7162	13.6091	13.6396	13.2754	14.3386
O70404	Vamp8	45.5	Vesicle-associated membrane protein 8 (VAMP-8) (Endobrevin) (Edb)	17.7222	17.8051	17.564	17.3668	17.7826	18.8123	16.877	17.852	17.5162	18.8071	18.6179	18.4528	18.1064	18.6428	18.0113	17.3626	18.3854	17.7444	18.8156	17.7164	17.8769	17.4016	17.9718	17.9158	18.1155	18.6082	17.0906	18.4773	18.812	16.186	18.3179
O70405	Ulk1	12.8	Serine/threonine-protein kinase ULK1 (EC 2.7.11.1) (Serine/threonine-protein kinase Unc51.1) (Unc-51-like kinase 1)	14.0899	12.5446	14.126	13.1538	14.6153	13.2704	13.8715	13.8387	14.5687	13.1037	13.1768	13.5894	12.5528	13.1218	13.1462	13.97	14.0428	13.5311	13.4349	16.2258	15.9467	15.5734	12.8241	12.2101	14.1369	13.3657	13.4121	13.6879	13.5021	12.039	12.3298
O70422	Gtf2h4	30.9	General transcription factor IIH subunit 4 (Basic transcription factor 2 52 kDa subunit) (BTF2 p52) (General transcription factor IIH polypeptide 4) (TFIIH basal transcription factor complex p52 subunit)	16.3333	16.3492	16.0086	15.2295	16.2351	15.8096	16.3541	16.5453	16.6776	15.9888	16.0243	15.7481	15.9071	16.5785	16.523	16.2439	16.0247	16.0312	16.3213	16.0455	16.1237	16.2567	16.6513	16.419	16.7526	16.2077	16.8902	15.8888	15.9675	16.8375	16.2639
O70433	Fhl2	70.3	Four and a half LIM domains protein 2 (FHL-2) (Skeletal muscle LIM-protein 3) (SLIM-3)	18.6582	18.6909	18.9417	18.5566	18.273	19.1119	18.7296	18.8017	18.2924	18.4322	19.1952	19.5882	19.171	19.2471	16.7189	18.8144	18.0812	18.6664	18.3645	18.9792	18.8652	18.734	18.3695	19.2424	19.0273	18.6152	18.1884	19.1402	19.1804	19.0166	19.2679
O70435	Psma3	36.1	Proteasome subunit alpha type-3 (Macropain subunit C8) (Multicatalytic endopeptidase complex subunit C8) (Proteasome component C8) (Proteasome subunit K)	18.3864	18.5698	18.3054	18.2858	18.3602	18.0269	18.3696	17.9657	19.1294	18.2383	18.0163	18.0985	17.9883	17.8404	19.1804	17.9915	18.123	18.2489	18.2854	18.3048	17.9549	18.4229	18.3916	18.0475	18.391	17.7643	16.5296	18.5831	18.0661	16.5259	18.0765
O70439	Stx7	52.5	Syntaxin-7	20.1524	20.2119	20.0718	19.8653	20.388	20.4669	20.4879	19.6826	20.6719	20.0346	19.3488	19.0173	19.5688	19.0489	20.4972	20.121	20.0865	20.6013	20.3821	20.2678	20.3906	20.3582	19.9819	19.1611	18.4234	19.2722	18.5449	19.9674	19.1571	17.6333	19.4857
O70445	Bard1	23	BRCA1-associated RING domain protein 1 (BARD-1) (EC 2.3.2.27) (RING-type E3 ubiquitin transferase BARD1)	12.8314	12.9793	12.8125	12.8461	13.143	12.9389	12.9421	14.765	12.747	12.6178	14.8507	12.8377	12.4904	12.5844	15.0957	12.7591	15.1881	12.9214	15.7876	12.9196	12.7853	12.6649	12.948	14.7722	12.7852	13.0369	15.2501	12.6349	12.3824	12.606	12.6283
O70456	Sfn	66.9	14-3-3 protein sigma (Stratifin)	22.2252	22.1187	22.3729	22.0608	21.6821	20.449	21.2689	21.5787	21.6224	21.8664	18.8332	17.9822	18.7086	20.1318	21.292	21.3843	21.7402	21.3774	22.038	21.5796	21.0303	21.6537	21.3608	20.7902	20.5676	20.2471	20.6515	18.748	18.7947	20.2965	18.6728
O70458	Osmr	15.8	Oncostatin-M-specific receptor subunit beta (Interleukin-31 receptor subunit beta) (IL-31 receptor subunit beta) (IL-31R subunit beta) (IL-31R-beta) (IL-31RB)	16.4521	16.043	16.5496	16.1796	15.8689	15.6266	15.9377	14.8403	13.8583	14.6722	15.2299	14.8362	13.4201	13.962	14.7128	14.5767	15.3504	15.9496	15.5616	16.1613	14.5254	14.9556	15.5204	15.8026	14.9989	15.6933	15.6781	13.8936	14.2563	14.9751	14.0044
O70472	Tmem131	17.6	Transmembrane protein 131 (Protein RW1)	15.1623	15.0581	14.5337	14.7127	15.4916	14.1029	14.8576	13.7049	14.9318	14.6536	13.9228	13.6426	14.8291	13.6899	15.2675	13.9767	13.9484	14.0195	14.8651	14.5736	13.9418	14.7991	13.7068	13.7297	15.2079	13.5668	15.204	14.5154	13.8124	13.4579	13.6341
O70475	Ugdh	79.7	UDP-glucose 6-dehydrogenase (UDP-Glc dehydrogenase) (UDP-GlcDH) (UDPGDH) (EC 1.1.1.22)	19.2105	18.994	18.9046	18.9576	20.2564	20.1728	20.1862	19.346	19.9953	19.8676	21.6771	21.816	21.1585	20.5981	19.8582	20.0589	19.5273	20.3682	19.7039	19.546	20.2591	20.551	20.9741	20.2449	17.4277	21.1378	18.7879	22.8201	20.481	19.3506	20.9523
O70480	Vamp4	45.4	Vesicle-associated membrane protein 4 (VAMP-4)	16.9026	16.8333	17.0073	17.2824	17.5202	18.4267	17.642	16.0138	17.2422	17.9125	14.3912	16.3012	16.0945	18.4089	16.4404	16.408	18.1963	17.6731	17.7151	17.2681	17.6093	17.3079	17.9469	18.4726	17.7105	18.2565	18.6124	18.252	18.2716	18.8993	18.2652
O70481	Ubr1	26.6	E3 ubiquitin-protein ligase UBR1 (EC 2.3.2.27) (N-recognin-1) (RING-type E3 ubiquitin transferase UBR1) (Ubiquitin-protein ligase E3-alpha-1) (Ubiquitin-protein ligase E3-alpha-I)	16.5768	16.5206	16.5637	16.5207	16.6119	16.1507	16.6082	16.4316	16.0573	16.0276	16.1621	16.8241	16.4307	16.6782	16.3164	16.5073	16.3745	16.4473	16.3706	16.4342	16.3663	16.7551	16.9772	16.7807	15.504	17.05	15.8884	16.7985	16.4797	15.8548	16.2302
O70491	Stra6	24.8	Receptor for retinol uptake STRA6 (Retinoic acid-responsive protein) (Retinol-binding protein receptor STRA6) (Stimulated by retinoic acid gene 6 protein)	17.3603	17.6967	13.1228	17.817	18.4037	17.5036	14.5279	14.7675	15.3678	18.331	14.8746	14.2798	14.1729	14.3318	18.4057	14.4476	18.3431	15.0857	19.3387	14.32	14.4381	14.9387	14.9252	17.4279	17.2923	15.1749	15.5726	14.4527	13.2996	14.0037	17.0136
O70492	Snx3	66.7	Sorting nexin-3 (SDP3 protein)	18.5456	18.5447	18.2747	18.3238	18.5786	18.1265	18.4122	18.3183	18.624	18.1573	18.3264	18.0767	18.3902	18.1788	18.3164	18.3604	18.5155	18.3446	18.2896	18.2482	18.1501	18.3116	18.2343	18.2043	19.4105	18.0057	18.7168	18.1558	18.321	18.1414	18.4157
O70493	Snx12	56.4	Sorting nexin-12 (SDP8 protein)	17.6984	17.629	17.6631	17.9035	17.8087	17.6212	17.8488	17.5117	17.3717	16.7288	17.5159	17.5995	16.8889	18.1328	17.4155	17.5832	18.0221	17.5663	17.4806	17.7272	17.4715	17.4976	17.3266	18.2806	17.9726	17.5087	17.8263	17.9179	17.2154	17.3052	17.5648
O70494	Sp3	10.9	Transcription factor Sp3	15.6801	15.3544	15.7963	15.6366	15.5127	15.4611	15.3882	15.2761	15.4175	15.2846	15.1222	15.444	15.2781	15.2001	15.7137	15.5895	15.7053	15.5318	15.3139	15.5828	15.7379	15.4822	15.5248	15.401	16.3291	15.2958	16.5696	15.0883	14.9357	16.4652	14.8659
O70496	Clcn7	14.9	H(+)/Cl(-) exchange transporter 7 (Chloride channel 7 alpha subunit) (Chloride channel protein 7) (ClC-7)	16.2448	16.5184	16.3962	16.3117	16.1684	15.0759	16.2747	16.2571	15.9643	14.8742	15.156	15.9751	14.9353	16.0563	15.5162	15.9527	16.2012	16.3623	16.2736	16.286	16.1251	15.0141	16.1035	15.5546	16.153	15.9803	15.7457	16.0739	15.4933	15.0881	15.6209
O70503	Hsd17b12	76.3	Very-long-chain 3-oxoacyl-CoA reductase (EC 1.1.1.330) (17-beta-hydroxysteroid dehydrogenase 12) (17-beta-HSD 12) (3-ketoacyl-CoA reductase) (KAR) (Estradiol 17-beta-dehydrogenase 12) (EC 1.1.1.62) (KIK-I)	20.1751	20.1586	20.1628	20.0524	20.1344	19.4399	20.0943	20.0778	20.6553	20.3203	19.7059	20.0461	19.6541	20.028	20.5608	20.1994	19.8529	20.2295	20.2893	20.1632	20.2106	19.9559	19.854	19.9544	20.0885	20.017	19.9054	20.3274	19.8078	19.915	19.5547
O70566	Diaph2	27.6	Protein diaphanous homolog 2 (Diaphanous-related formin-2) (DRF2) (mDia3)	17.063	17.0382	17.0334	17.2891	17.6305	15.719	17.2883	16.8076	16.9078	16.5656	16.1856	17.221	16.0196	16.7224	16.1957	17.0718	17.1452	17.2472	16.4167	17.0266	17.1328	16.9994	16.9531	17.4857	17.2185	16.6502	17.0804	16.7269	16.1956	16.5713	16.3318
O70570	Pigr	38.9	Polymeric immunoglobulin receptor (PIgR) (Poly-Ig receptor) [Cleaved into: Secretory component]	13.0584	13.8596	14.4264	14.1874	13.6228	15.6354	13.2504	13.2505	13.2647	14.4296	13.6778	14.2938	14.2095	14.3651	19.149	14.4981	16.562	14.1585	16.079	14.5176	14.0262	13.8982	13.9995	18.5683	14.1397	14.4334	14.2362	14.4884	14.1161	14.0362	13.8818
O70572	Smpd2	58.5	Sphingomyelin phosphodiesterase 2 (EC 3.1.4.12) (Lyso-platelet-activating factor-phospholipase C) (Lyso-PAF-PLC) (Neutral sphingomyelinase) (N-SMase) (nSMase)	17.6497	17.6796	17.6678	17.6647	17.8145	16.5747	17.4785	16.7395	17.4602	16.3991	16.3588	16.8196	17.3906	16.2339	16.3563	17.3505	15.7805	17.4896	16.6225	17.5747	17.1283	17.1995	15.9417	16.0043	17.2873	16.3769	16.825	16.2941	16.8087	16.9675	17.1342
O70579	Slc25a17	27.7	Peroxisomal membrane protein PMP34 (34 kDa peroxisomal membrane protein) (Solute carrier family 25 member 17)	16.7096	15.5005	16.7005	15.6694	15.7514	16.5493	16.9184	17.0223	17.418	16.493	16.3915	15.169	15.96	16.5408	15.5593	16.9063	16.8119	17.4668	16.4751	15.5684	16.8764	16.9487	16.4336	15.1932	18.9835	16.0042	16.6582	15.9789	16.3272	18.0982	17.3419
O70583	Mid1	15.7	E3 ubiquitin-protein ligase Midline-1 (EC 2.3.2.27) (Midin) (RING finger protein Midline-1) (RING-type E3 ubiquitin transferase Midline-1) (Tripartite motif-containing protein 18)	16.2724	16.1223	16.2612	15.8603	15.9705	15.5739	16.4024	16.6751	15.902	15.6194	16.3024	15.7473	17.3035	15.7085	14.9659	16.1965	15.2786	16.3245	15.335	16.5536	16.0753	16.1021	14.8154	15.8898	15.0707	15.7868	14.7675	15.1521	16.7313	14.7522	16.9393
O70585	Dtnb	37.8	Dystrobrevin beta (DTN-B) (mDTN-BDTN-B) (Beta-dystrobrevin)	16.7912	16.3904	16.8144	16.7972	16.9912	16.7913	17.0403	17.3032	17.0461	17.399	16.1002	16.0116	16.5121	16.3128	16.9503	17.3179	17.2324	17.378	17.5758	17.5874	17.6244	17.2537	16.5069	16.8851	16.9031	16.7739	17.3889	15.7223	16.6312	17.1292	16.9143
O70589	Cask	32.8	Peripheral plasma membrane protein CASK (EC 2.7.11.1) (Calcium/calmodulin-dependent serine protein kinase)	17.0303	16.9549	17.0293	17.0986	16.9262	17.4815	17.0769	17.4643	17.1892	16.9622	16.6684	17.377	16.538	17.4014	17.1876	17.3234	17.6595	17.3581	16.8433	17.2357	17.3405	17.3009	17.4144	17.6932	18.1407	17.508	17.5392	17.2413	16.2598	15.8196	16.2484
O70591	Pfdn2	46.1	Prefoldin subunit 2	13.7749	14.1556	13.8614	15.489	16.3742	15.0959	15.8836	14.7123	16.2744	13.0069	14.0899	15.8954	15.2127	14.2067	17.0616	13.7565	15.6292	14.0421	15.6256	15.9176	15.409	14.2541	15.7882	14.4201	15.9161	14.3306	14.1213	14.1909	14.0339	13.157	14.7449
O88271	Cfdp1	33.2	Craniofacial development protein 1 (27 kDa craniofacial protein) (Bucentaur) (Protein Cp27)	17.1063	17.1779	17.0444	16.9514	17.1971	17.0675	17.1893	16.8014	16.9773	17.2539	17.1394	17.7505	17.668	17.8704	17.4738	16.9129	17.2538	16.8348	17.3572	17.1001	17.026	16.9834	17.4643	17.5846	16.9509	17.6134	16.896	17.9284	17.6446	17.8888	17.09
O88286	Wiz	22.6	Protein Wiz (Widely-interspaced zinc finger-containing protein)	17.3221	17.1494	17.0784	16.8594	17.2453	16.9576	17.2192	17.08	17.1632	17.1113	16.6676	17.1123	17.2265	17.2164	17.6435	17.0486	17.249	16.8761	17.1913	17.0173	16.9685	17.1253	17.3613	16.6389	16.0489	17.13	16.9812	17.1849	17.4131	17.3332	16.4488
O88291	Znf326	40.9	DBIRD complex subunit ZNF326 (Zinc finger protein 326) (Zinc finger protein interacting with mRNPs) (Zinc finger protein-associated with nuclear matrix of 75 kDa)	16.7766	16.9307	16.9525	16.7695	17.0747	15.9853	16.8373	16.5014	16.5064	16.031	16.4174	16.5146	15.9735	16.264	16.5236	16.4388	16.621	16.4865	16.4557	16.4576	16.414	16.5025	16.1265	16.7274	17.5532	16.3187	17.222	16.4801	16.0885	16.6092	16.3742
O88307	Sorl1	25.1	Sortilin-related receptor (Gp250) (Low-density lipoprotein receptor relative with 11 ligand-binding repeats) (LDLR relative with 11 ligand-binding repeats) (LR11) (SorLA-1) (Sorting protein-related receptor containing LDLR class A repeats) (mSorLA)	15.403	15.4872	15.2818	15.7289	15.7931	15.7449	15.0509	15.1437	15.0681	14.3523	14.483	14.5473	16.4602	14.3107	17.099	15.5487	15.0192	15.1423	15.5129	14.5602	15.0798	15.345	14.4248	14.4161	16.0669	14.4211	14.8956	14.3851	15.5816	16.852	14.597
O88312	Agr2	61.7	Anterior gradient protein 2 homolog (AG-2) (mAG-2) (Protein Gob-4) (Secreted cement gland protein XAG-2 homolog)	14.8067	15.1897	14.8764	15.2089	14.5486	18.1208	18.6958	20.8155	16.255	21.2071	20.8224	14.3749	16.118	17.8587	17.3708	19.1687	21.5674	19.1927	22.3363	19.7184	17.3124	19.3891	19.0345	17.6891	15.5249	18.2385	20.86	14.3659	15.623	16.2555	18.1853
O88322	Nid2	27.4	Nidogen-2 (NID-2) (Entactin-2)	14.1785	14.2525	14.2217	15.7209	14.2977	15.7121	14.1045	15.4238	13.9776	15.9312	13.9805	13.8991	15.4637	14.0159	14.4104	15.3789	14.1819	15.3503	16.4906	13.8613	15.6499	14.2394	14.0323	14.2821	16.1313	14.0188	14.0355	13.8503	15.5887	16.0683	14.0451
O88327	Ctnnal1	30.5	Alpha-catulin (Alpha-catenin-related protein) (ACRP) (Catenin alpha-like protein 1)	15.5153	15.4028	15.3778	15.4047	15.9419	16.5279	15.8709	15.9462	15.7952	15.812	15.2122	14.7874	15.8582	14.7079	16.0573	16.2951	17.0217	16.1088	16.4473	15.9595	16.5417	16.2117	16.1772	15.7602	15.7407	14.9735	16.531	14.8822	15.307	15.6179	14.861
O88338	Cdh16	29	Cadherin-16 (Kidney-specific cadherin) (Ksp-cadherin)	15.2788	15.4374	15.4805	15.2691	16.5825	15.2301	17.1887	15.454	15.6293	15.2472	16.4771	15.1832	18.3572	17.1709	15.0888	16.1362	15.1727	16.7555	15.3576	15.0851	17.1103	16.7568	14.8885	15.2357	15.2953	17.2236	15.1514	15.1005	17.3867	17.905	18.7067
O88342	Wdr1	66.2	WD repeat-containing protein 1 (Actin-interacting protein 1) (AIP1)	21.4943	21.4981	21.4747	21.3966	21.2932	21.2531	21.0865	21.2873	21.1095	21.2399	21.4339	20.9432	21.1192	20.8266	21.3552	21.2298	21.451	21.2547	21.2161	21.2171	21.1115	21.2037	21.4056	21.4974	20.9164	20.8001	21.2768	21.3171	20.7055	20.8518	21.0324
O88343	Slc4a4	31.3	Electrogenic sodium bicarbonate cotransporter 1 (Sodium bicarbonate cotransporter) (Na(+)/HCO3(-) cotransporter) (Solute carrier family 4 member 4)	19.426	19.3858	19.6872	19.5164	18.816	17.7682	18.2633	17.7402	18.6601	18.3526	16.774	17.0413	16.4118	16.5246	17.7212	18.1967	16.8996	18.618	18.0562	18.625	18.4832	17.7367	16.7391	17.475	19.0088	16.3056	16.3315	17.9588	16.4115	16.3581	16.6632
O88351	Ikbkb	40.6	Inhibitor of nuclear factor kappa-B kinase subunit beta (I-kappa-B-kinase beta) (IKK-B) (IKK-beta) (IkBKB) (EC 2.7.11.10) (I-kappa-B kinase 2) (IKK2) (Nuclear factor NF-kappa-B inhibitor kinase beta) (NFKBIKB) (Serine/threonine protein kinase IKBKB) (EC 2.7.11.1)	16.9166	16.7393	16.7227	16.6005	16.6833	16.8965	16.8541	16.7379	16.8685	16.7216	16.358	17.195	16.2762	17.0118	16.8424	16.7377	16.7368	16.7534	16.5161	16.7538	16.7546	16.7265	17.0525	16.9945	15.6135	16.9021	15.9885	17.9452	16.111	16.1545	16.4556
O88379	Baz1a	31.1	Bromodomain adjacent to zinc finger domain protein 1A (Cbp146)	16.3967	16.5593	16.4696	16.1514	16.4602	17.0367	16.4422	16.7741	16.249	16.9421	16.037	16.625	16.4956	16.0547	17.013	16.7974	16.981	16.0136	17.0258	16.2517	16.6499	16.7615	17.1224	16.347	16.8917	16.5181	16.7164	16.4598	16.682	16.6173	15.9352
O88384	Vti1b	33.2	Vesicle transport through interaction with t-SNAREs homolog 1B (Vesicle transport v-SNARE protein Vti1-like 1) (Vti1-rp1)	17.3609	17.4453	17.2713	17.1062	17.4332	17.2645	17.592	16.5088	17.2512	17.4231	17.1121	17.6396	16.6111	16.0658	17.3646	16.9492	16.8084	17.1696	18.0239	17.1794	17.1401	17.0612	17.1365	16.2305	15.6104	16.2739	15.624	17.3275	16.1377	15.6514	15.899
O88396	Grpel2	28.6	GrpE protein homolog 2, mitochondrial (Mt-GrpE#2)	14.1472	14.3486	15.7179	14.0793	14.2079	16.1222	14.1296	13.7518	15.6662	15.3446	13.8417	15.5465	13.8713	13.6963	15.4962	14.1049	15.6742	15.3801	15.8288	14.0376	15.4669	13.8529	15.9708	14.2703	13.3926	15.6894	13.9795	13.8868	14.0073	14.029	13.8642
O88398	Avil	58.4	Advillin (Actin-binding protein DOC6) (p92)	14.5833	14.7258	15.2523	14.3524	14.6667	19.8288	14.7078	14.9025	16.0428	17.4342	16.215	19.8687	18.5742	19.5033	15.9661	14.9095	18.0073	14.5094	17.4259	14.8737	15.1901	16.0379	18.9657	17.9679	14.3234	19.6014	17.7876	18.6666	18.4355	17.6656	17.3227
O88413	Tulp3	27	Tubby-related protein 3 (Tubby-like protein 3)	15.5661	15.5581	15.6533	15.8291	14.9554	15.6936	15.7856	16.0931	15.4698	15.7921	15.8523	15.3458	16.3913	16.5356	14.9938	15.7714	15.7928	15.6049	15.3769	15.8402	15.8525	15.5136	15.6821	16.3901	15.8375	16.3685	15.9292	15.3861	16.7972	16.6235	16.3535
O88441	Mtx2	65	Metaxin-2 (Mitochondrial outer membrane import complex protein 2)	17.1163	17.519	17.5052	17.506	17.4339	17.6497	17.7249	17.3115	17.9495	17.1348	16.9083	17.7024	17.193	17.5092	17.8619	17.8745	17.5234	17.5689	17.5155	17.7081	18.0828	17.668	17.3518	17.5066	18.2691	17.6476	17.2582	17.6224	17.5258	17.9285	17.0153
O88447	Klc1	52.5	Kinesin light chain 1 (KLC 1)	17.929	17.9481	17.9534	17.9434	17.887	17.6789	17.768	17.539	17.7303	17.6903	17.571	17.8088	17.7386	17.3252	17.8098	17.6541	17.8085	17.5118	17.8189	17.7766	17.6107	17.8206	17.8437	17.757	17.7818	17.3697	17.6894	17.7719	17.5036	16.9252	17.0932
O88448	Klc2	38.9	Kinesin light chain 2 (KLC 2)	16.5415	16.289	16.5665	16.6288	15.9068	16.1941	16.2269	16.4825	16.1153	16.1478	16.3214	15.2395	16.97	14.9898	15.8571	16.2945	16.3703	16.4511	15.9923	15.3368	15.0972	16.4168	15.2277	16.6656	17.4916	15.2961	15.2227	15.4948	16.8103	17.3715	16.8598
O88455	Dhcr7	22.5	7-dehydrocholesterol reductase (7-DHC reductase) (EC 1.3.1.21) (Sterol Delta(7)-reductase)	15.9504	15.8384	15.7395	15.9759	16.2139	15.948	19.1255	15.5256	18.7716	19.4833	15.7147	15.6705	15.9388	15.9096	18.9958	19.2462	15.9425	16.0656	16.3621	16.3512	15.7415	15.8485	19.3078	19.4351	15.9573	16.0631	18.8245	18.7893	15.8382	15.9458	15.7935
O88466	Znf106	20	Zinc finger protein 106 (Zfp-106) (H3a minor histocompatibility antigen) (Son of insulin receptor mutant) (Zinc finger protein 474)	18.6947	18.377	18.5918	18.3365	18.7342	18.6406	18.8335	19.1835	18.5919	18.9148	18.6415	19.1051	18.8804	19.1071	18.5908	18.9651	19.1021	19.1282	18.8761	18.776	18.7328	18.5768	18.4827	18.6079	18.8515	19.0609	19.1298	18.1964	19.0383	16.9703	18.5584
O88477	Igf2bp1	28.8	Insulin-like growth factor 2 mRNA-binding protein 1 (IGF2 mRNA-binding protein 1) (IMP-1) (Coding region determinant-binding protein) (CRD-BP) (IGF-II mRNA-binding protein 1) (VICKZ family member 1) (Zipcode-binding protein 1) (ZBP-1)	14.4362	14.5059	14.2712	14.0182	15.2061	17.6592	14.4677	14.0787	14.2093	14.1803	17.0045	15.2009	14.6979	16.8564	14.1231	14.0928	14.2989	14.2756	14.421	14.5748	15.3404	14.3345	14.5519	14.4353	14.2624	14.9061	14.1697	17.5741	14.0534	14.0967	17.4552
O88487	Dync1i2	69	Cytoplasmic dynein 1 intermediate chain 2 (Cytoplasmic dynein intermediate chain 2) (Dynein intermediate chain 2, cytosolic) (DH IC-2)	19.7551	19.6926	19.8513	19.757	19.5126	19.3882	19.77	19.6966	19.4123	19.8865	19.4372	20.0749	19.7212	19.4153	19.2638	19.7883	19.5469	19.7059	19.5882	19.8209	19.7476	19.536	19.3196	19.5545	19.8307	19.3396	19.6547	19.8828	19.5462	19.644	19.6381
O88491	Nsd1	25.3	Histone-lysine N-methyltransferase, H3 lysine-36 specific (EC 2.1.1.357) (H3-K36-HMTase) (Nuclear receptor-binding SET domain-containing protein 1) (NR-binding SET domain-containing protein)	16.1304	15.9191	16.2502	15.8517	15.9217	16.3454	16.2055	16.0705	15.5954	16.009	15.916	16.1887	15.9752	15.9258	15.7665	16.0617	16.2796	15.6833	16.1309	15.9159	15.8823	15.8644	16.0736	15.8656	15.7889	15.7596	15.3267	15.7465	16.3308	15.284	15.0976
O88508	Dnmt3a	24.2	DNA (cytosine-5)-methyltransferase 3A (Dnmt3a) (EC 2.1.1.37) (Cysteine methyltransferase DNMT3A) (EC 2.1.1.-) (DNA methyltransferase MmuIIIA) (DNA MTase MmuIIIA) (M.MmuIIIA)	15.7054	15.8337	15.8106	16.0167	15.7823	15.0023	15.1313	15.137	14.9916	15.4442	14.3204	15.2784	15.5552	15.0307	15.6811	15.4943	15.3861	15.3527	15.7138	15.3342	15.7111	15.5321	14.9327	14.3527	15.7651	15.2005	15.2	15.0845	15.5968	14.4521	14.8685
O88512	Ap1g2	27.1	AP-1 complex subunit gamma-like 2 (Gamma2-adaptin) (G2ad)	17.0844	16.9373	17.1687	17.0764	16.8711	15.1694	16.7113	16.5646	16.5344	16.8952	15.3529	15.0871	15.0479	15.688	16.2288	16.6629	16.0687	17.1634	16.933	16.6255	16.4942	16.5212	15.3844	15.6481	16.9727	15.7858	16.3363	15.2017	14.915	15.1818	15.1118
O88513	Gmnn	40.3	Geminin	16.0489	15.73	15.8071	15.8876	16.1146	16.1679	15.7194	15.0167	15.1576	16.1307	16.5121	16.4813	16.1264	16.6225	16.4786	15.4523	16.7986	15.3573	16.4097	15.5978	15.0166	14.9017	16.0546	14.8611	14.7311	16.3336	14.7918	16.6256	16.7813	14.6978	14.794
O88520	Shoc2	38.5	Leucine-rich repeat protein SHOC-2 (Protein soc-2 homolog) (Protein sur-8 homolog)	17.1944	17.3818	17.4034	17.2544	17.5377	18.0434	17.3578	17.3654	17.0057	17.1325	17.835	17.0538	17.1426	17.9368	17.7692	17.1992	17.9834	17.1095	17.4497	17.2843	17.1995	17.3421	17.9982	17.481	16.9428	17.7452	17.2496	17.2113	17.6194	17.6863	16.9605
O88522	Ikbkg	58.7	NF-kappa-B essential modulator (NEMO) (IkB kinase-associated protein 1) (IKKAP1) (mFIP-3) (Inhibitor of nuclear factor kappa-B kinase subunit gamma) (I-kappa-B kinase subunit gamma) (IKK-gamma) (IKKG) (IkB kinase subunit gamma) (NF-kappa-B essential modifier)	17.3378	17.0183	16.9667	16.9838	17.2885	16.9647	17.3797	17.1634	17.1181	17.2081	17.1469	17.7598	16.8712	17.3383	16.849	17.1008	16.8423	17.2646	17.134	17.4341	17.2378	17.2858	17.0618	17.6371	16.778	17.1317	17.1132	18.1754	16.2645	16.7792	17.0233
O88531	Ppt1	34.3	Palmitoyl-protein thioesterase 1 (PPT-1) (EC 3.1.2.22) (Palmitoyl-protein hydrolase 1)	19.7812	20.1139	19.9715	19.7883	19.3527	18.5608	19.3852	18.9703	19.4251	19.3073	18.6117	17.7802	18.6764	17.7585	18.6676	19.1073	18.7313	19.3782	19.4754	19.4352	18.9215	18.9624	17.9259	18.1411	18.1046	17.7938	18.7495	17.9244	17.9398	17.2274	18.0047
O88532	Zfr	34.2	Zinc finger RNA-binding protein	17.5889	17.4602	17.532	17.4513	17.4013	17.4483	17.4421	17.7217	17.212	17.9219	17.1292	17.5422	17.3784	17.4583	17.234	17.3866	17.5081	17.4348	17.5682	17.6964	17.5437	17.2324	17.3048	17.5572	18.4693	17.5947	18.1477	17.1613	17.7218	18.2936	17.2629
O88533	Ddc	35.6	Aromatic-L-amino-acid decarboxylase (AADC) (EC 4.1.1.28) (DOPA decarboxylase) (DDC)	13.1338	14.3991	14.2455	14.351	13.9479	14.8339	13.6019	14.6342	13.8388	15.3913	16.0105	17.1277	15.723	13.0652	13.4102	13.6301	13.7292	12.7608	13.4721	15.4858	14.437	14.3139	13.7297	14.11	13.3875	14.7164	12.9685	15.3366	13.9574	13.6193	15.6579
O88543	Cops3	57	COP9 signalosome complex subunit 3 (SGN3) (Signalosome subunit 3) (JAB1-containing signalosome subunit 3)	19.3714	19.3646	19.4725	19.3892	19.5764	19.3317	19.4546	19.2681	19.4473	19.3196	19.3846	19.1894	19.4408	19.2277	19.6295	19.3679	19.1914	19.3693	19.4159	19.3896	19.2534	19.3554	19.3965	19.5156	18.794	19.4269	19.2261	19.149	19.5558	19.3298	19.4459
O88544	Cops4	73.6	COP9 signalosome complex subunit 4 (SGN4) (Signalosome subunit 4) (JAB1-containing signalosome subunit 4)	19.169	19.1517	19.1648	19.13	19.451	18.9899	19.2679	18.8126	19.2522	19.0558	19.1322	18.9009	19.1848	18.9135	19.1821	19.0165	18.9334	19.1211	19.2474	19.0878	18.9981	19.2336	19.2008	19.0138	18.9872	19.0713	18.9072	18.9145	19.0634	18.5647	18.9829
O88545	Cops6	56.2	COP9 signalosome complex subunit 6 (SGN6) (Signalosome subunit 6) (JAB1-containing signalosome subunit 6)	18.2641	18.3489	18.177	18.2306	18.6439	18.1331	18.396	17.9971	18.6057	18.243	18.3035	17.9601	18.4193	17.9446	18.497	18.1677	18.0836	18.3063	18.4089	18.0605	18.1372	18.3431	18.2503	18.1564	16.5536	18.1086	17.4787	18.157	18.1176	17.7908	18.0057
O88554	Parp2	41.5	Poly [ADP-ribose] polymerase 2 (PARP-2) (mPARP-2) (EC 2.4.2.30) (ADP-ribosyltransferase diphtheria toxin-like 2) (ARTD2) (DNA ADP-ribosyltransferase PARP2) (EC 2.4.2.-) (NAD(+) ADP-ribosyltransferase 2) (ADPRT-2) (Poly[ADP-ribose] synthase 2) (pADPRT-2) (Protein poly-ADP-ribosyltransferase PARP2) (EC 2.4.2.-)	14.2407	14.2602	14.1487	13.982	14.1691	14.0482	14.5496	14.5522	14.1881	15.1896	15.2166	15.1979	15.081	15.475	15.6417	14.2367	15.509	14.1208	15.1977	14.0661	13.9547	13.9354	15.3669	15.418	13.729	15.5014	15.3779	14.1104	15.4824	15.1565	15.3222
O88559	Men1	26.4	Menin	14.7295	15.3462	15.3739	14.7449	15.3608	15.1966	15.3501	15.2783	15.3183	15.5661	15.4125	15.5263	15.5818	15.4528	15.5667	15.2831	15.2896	15.0476	15.524	15.1547	15.1067	15.1307	15.4197	15.5053	15.2371	15.2916	15.4	14.4226	15.6867	15.7067	15.6114
O88572	Lrp6	18.9	Low-density lipoprotein receptor-related protein 6 (LRP-6)	14.4619	14.4407	14.3563	14.3699	15.1299	15.382	14.8405	15.1628	15.0764	15.76	15.4378	14.2311	15.9199	15.8273	15.1568	14.2851	15.6349	14.7958	15.8661	14.4933	14.2903	14.4032	15.7967	15.3088	14.2093	15.8051	14.2847	15.0736	15.6525	15.2125	13.981
O88574	Sap30	9.5	Histone deacetylase complex subunit SAP30 (30 kDa Sin3-associated polypeptide) (Sin3 corepressor complex subunit SAP30) (Sin3-associated polypeptide p30)	15.8055	15.9541	15.8228	15.7064	15.7275	15.9148	14.919	15.8036	15.9408	14.743	14.6124	15.9641	14.5824	16.0964	16.1846	15.9104	14.6943	14.9101	16.0916	14.8609	15.7278	15.9095	16.1356	16.2894	15.4754	16.0069	15.9178	16.125	15.8552	16.06	15.0178
O88593	Pglyrp1	61	Peptidoglycan recognition protein 1 (Cytokine tag7) (Peptidoglycan recognition protein short) (PGRP-S)	16.9062	16.6945	16.8877	17.0488	17.0922	17.7661	17.2227	18.4081	17.7292	18.5507	17.8715	14.4947	14.6854	17.5858	18.3499	16.7611	18.997	17.5574	19.0981	16.9533	17.0273	17.0549	17.616	18.582	19.2708	17.6142	19.7077	15.8022	13.5762	18.4455	18.2295
O88597	Becn1	32.8	Beclin-1 (Coiled-coil myosin-like BCL2-interacting protein) [Cleaved into: Beclin-1-C 35 kDa; Beclin-1-C 37 kDa]	15.3806	15.3006	15.4545	15.2526	15.4927	15.0438	15.2393	15.149	14.9623	15.454	14.8998	15.1965	15.2871	14.8572	14.8502	15.2803	15.0895	15.5948	15.4269	15.4513	15.1935	15.4786	14.7031	14.9187	15.7266	14.8988	15.7844	14.7163	14.8013	15.729	15.486
O88622	Parg	33.4	Poly(ADP-ribose) glycohydrolase (EC 3.2.1.143)	16.4318	16.2304	16.436	16.6637	16.306	17.0153	16.5995	16.6311	16.2102	16.6017	16.4722	16.3288	16.6169	16.8775	16.5691	16.4242	16.8245	16.4966	16.3488	16.6097	16.6982	16.3008	16.6725	16.7016	16.6371	16.637	16.9082	15.9244	16.664	16.6545	16.8822
O88630	Gosr1	43.2	Golgi SNAP receptor complex member 1 (28 kDa Golgi SNARE protein) (28 kDa cis-Golgi SNARE p28) (GOS-28)	17.1265	17.1693	17.2549	17.3092	17.1322	17.6875	17.3548	17.2653	17.3154	17.5413	17.3424	16.6832	16.6506	17.3897	17.2148	17.5586	17.5919	17.6434	17.5738	17.4935	17.6135	17.3943	17.4872	17.6387	16.889	17.207	17.3084	16.7883	16.7108	16.5245	16.963
O88643	Pak1	51.9	Serine/threonine-protein kinase PAK 1 (EC 2.7.11.1) (Alpha-PAK) (CDC42/RAC effector kinase PAK-A) (p21-activated kinase 1) (PAK-1) (p65-PAK)	19.0014	18.9385	19.2124	18.983	18.6808	19.0156	18.1703	18.5717	18.1359	18.9112	17.3415	17.7189	17.7444	17.94	18.7393	18.4245	18.9262	18.3337	18.7577	18.8486	18.2236	18.1285	18.7964	18.5429	18.207	18.1632	18.4315	17.1414	17.8185	18.6109	17.2881
O88653	Lamtor3	74.2	Ragulator complex protein LAMTOR3 (Late endosomal/lysosomal adaptor and MAPK and MTOR activator 3) (MEK-binding partner 1) (Mp1) (Mitogen-activated protein kinase kinase 1-interacting protein 1) (Mitogen-activated protein kinase scaffold protein 1)	18.6358	18.7105	18.6637	18.8553	18.4798	19.1697	18.6739	18.7793	18.5431	18.9732	19.3613	18.6591	19.0237	19.2671	18.4742	18.8328	18.5613	18.8391	18.5701	18.8185	18.8456	18.6383	18.584	18.9129	19.664	19.1258	18.8394	18.6765	18.879	18.2271	19.087
O88665	Brd7	46.2	Bromodomain-containing protein 7 (75 kDa bromodomain protein)	16.323	16.3937	16.5031	16.4156	16.2997	16.5181	16.5738	16.2625	16.231	16.141	15.7983	16.1152	15.7293	15.7967	16.3801	16.4745	16.2936	16.208	16.0884	16.3802	16.4916	16.2079	16.0864	15.7256	15.2896	16.2773	14.7353	15.9798	15.5476	15.2663	15.253
O88668	Creg1	24.5	Protein CREG1 (Cellular repressor of E1A-stimulated genes 1)	13.8698	13.7374	13.5026	13.3467	13.4754	13.4833	13.598	13.4313	13.3649	13.6768	13.216	16.8549	13.2863	17.0046	13.8972	13.4255	13.4481	13.9873	13.324	13.5703	13.5434	13.8014	16.5614	17.4183	13.5333	16.459	13.6375	17.4473	13.455	13.4665	13.6203
O88685	Psmc3	74.9	26S proteasome regulatory subunit 6A (26S proteasome AAA-ATPase subunit RPT5) (Proteasome 26S subunit ATPase 3) (Tat-binding protein 1) (TBP-1)	20.3185	20.3439	20.3861	20.3768	20.3827	20.1851	20.4311	20.1577	20.2127	20.0888	20.1729	19.9493	20.0902	20.0474	20.1116	20.2683	20.177	20.2762	20.1642	20.3096	20.1942	20.3462	20.2662	20.2341	20.5049	19.968	20.2083	19.9556	20.269	20.0587	20.0098
O88696	Clpp	22.4	ATP-dependent Clp protease proteolytic subunit, mitochondrial (EC 3.4.21.92) (Endopeptidase Clp)	17.9071	18.193	18.0794	17.953	18.2657	17.3872	17.7039	17.5662	17.9913	17.5025	16.9754	17.638	16.9299	17.1565	18.1092	17.4858	18.0688	17.785	17.5638	17.7036	17.9558	17.699	18.1225	17.4714	18.4733	17.4523	18.5562	17.6027	17.7322	18.2426	16.8659
O88697	Stk16	28.5	Serine/threonine-protein kinase 16 (EC 2.7.11.1) (Embryo-derived protein kinase) (Edpk) (Myristoylated and palmitoylated serine/threonine-protein kinase) (MPSK) (Protein kinase Krct) (Protein kinase PKL12) (TGF-beta-stimulated factor 1) (TSF-1) (Tyrosine-protein kinase STK16) (EC 2.7.10.2)	15.5511	14.9347	15.4519	15.0915	14.6692	15.5455	15.4125	14.0846	15.0434	13.9691	14.0135	14.0325	13.9101	15.4214	14.2562	14.8913	15.0561	14.7257	15.0649	15.5796	14.3451	15.061	15.1104	15.3634	15.5744	14.1952	13.8161	13.9648	15.4126	13.8921	13.9642
O88708	Orc4	34.2	Origin recognition complex subunit 4	16.1244	15.972	16.4218	16.254	14.9677	16.5114	15.9024	15.97	15.003	16.0692	14.9861	15.9372	15.7283	15.6889	16.3754	15.9669	16.3487	15.9875	16.3712	16.1204	15.8699	15.2368	16.3975	16.26	16.2349	16.1931	16.1383	14.7503	16.0339	16.6938	14.726
O88712	Ctbp1	55.8	C-terminal-binding protein 1 (CtBP1) (EC 1.1.1.-)	18.6687	18.2082	18.1157	18.0974	18.1157	18.4126	18.3881	18.4331	18.5664	18.3178	18.2785	18.2017	17.8883	18.4997	18.4435	18.2594	18.5194	18.3202	18.3451	18.5246	18.0743	18.0247	18.2106	18.5361	17.9806	18.0396	18.0533	18.5589	18.3821	17.9734	17.7955
O88736	Hsd17b7	26	3-keto-steroid reductase/17-beta-hydroxysteroid dehydrogenase 7 (17-beta-hydroxysteroid dehydrogenase 7) (17-beta-HSD 7) (3-keto-steroid reductase) (EC 1.1.1.270) (Dihydrotestosterone oxidoreductase) (EC 1.1.1.210) (Estradiol 17-beta-dehydrogenase 7) (EC 1.1.1.62)	19.1409	19.1647	18.9329	18.6198	18.8442	19.6201	18.8297	18.6039	19.351	19.1828	17.8946	19.4171	18.4554	18.6441	18.7839	19.0621	18.4639	19.2194	19.4277	19.0192	19.1241	19.1681	19.2596	18.4406	18.3386	18.7486	18.3251	19.1849	16.9632	18.1471	18.7902
O88738	Birc6	35.4	Baculoviral IAP repeat-containing protein 6 (EC 2.3.2.27) (BIR repeat-containing ubiquitin-conjugating enzyme) (BRUCE) (RING-type E3 ubiquitin transferase BIRC6) (Ubiquitin-conjugating BIR domain enzyme apollon) (APOLLON)	17.9686	17.8494	17.8884	17.7734	18.0444	17.8852	18.2108	18.2314	17.8584	17.7883	18.4186	18.6874	18.0338	18.7062	18.309	18.2011	18.4325	17.8488	17.77	18.045	18.0269	18.1786	18.726	18.7933	17.8663	18.8261	18.5141	18.8906	18.6295	18.5075	17.8738
O88746	Tom1	37	Target of Myb protein 1	16.6579	16.7811	17.148	16.983	17.0683	17.297	16.7422	16.2764	16.635	16.5231	16.3557	17.4328	16.619	17.0555	17.0355	16.284	16.3341	16.7211	17.2452	16.5362	15.5561	16.8163	16.9734	16.7641	15.1978	16.9289	15.4182	17.375	16.0789	15.489	15.502
O88792	F11r	48.7	Junctional adhesion molecule A (JAM-A) (Junctional adhesion molecule 1) (JAM-1) (CD antigen CD321)	19.4456	19.9087	19.3638	19.4463	19.8314	19.8486	19.7403	19.3357	19.9718	19.5561	19.4166	18.9577	19.2973	19.2757	19.8671	19.6526	19.8482	19.6971	19.6479	19.3649	19.6455	19.7373	19.9657	19.2533	18.2279	19.0664	18.7181	19.459	18.8034	18.5621	19.0987
O88796	Rpp30	39.2	Ribonuclease P protein subunit p30 (RNaseP protein p30) (EC 3.1.26.5) (RNase P subunit 2)	16.6863	16.5968	16.7442	16.7567	16.4944	16.5361	16.8042	16.6447	16.5808	16.4225	16.4644	16.7535	16.7919	16.8648	16.5581	16.7943	16.7537	16.6295	16.7945	16.6708	16.6731	16.6333	16.8233	16.6648	16.1496	16.6869	16.37	16.2316	16.5528	16.7808	15.875
O88811	Stam2	43.6	Signal transducing adapter molecule 2 (STAM-2) (Hrs-binding protein)	19.2481	19.172	19.1378	19.2012	19.1626	18.4824	19.1699	18.9897	18.9097	19.0524	18.9466	18.8864	18.702	18.9958	18.7892	19.1702	18.9276	19.1894	18.9553	19.3062	19.1355	19.0978	18.9713	19.0689	19.3826	18.8563	18.7524	18.6915	18.6822	18.8798	18.6933
O88822	Sc5d	45.8	Lathosterol oxidase (EC 1.14.19.20) (C-5 sterol desaturase) (Delta(7)-sterol 5-desaturase) (Delta(7)-sterol C5(6)-desaturase) (Lathosterol 5-desaturase) (Sterol-C5-desaturase)	13.7754	13.1782	13.8413	14.4326	13.9144	15.5183	14.5425	13.7039	13.5311	15.7948	13.0502	13.4882	13.0034	15.5701	14.4415	15.048	16.5695	14.0285	14.8023	14.1813	13.1595	13.6922	15.6167	14.7343	13.9088	15.2318	14.931	14.6406	13.8834	12.9103	13.5498
O88842	Fgd3	29.9	FYVE, RhoGEF and PH domain-containing protein 3	17.3463	17.281	17.3428	17.485	17.7112	16.6498	17.3833	16.6901	16.7909	15.4822	15.4735	13.2135	14.1108	15.0961	15.921	17.2523	15.5631	16.9609	16.0758	17.4079	17.2142	17.237	16.1544	13.9771	16.9195	13.6979	15.1634	14.6247	13.6938	15.7935	14.3268
O88843	Cradd	62.3	Death domain-containing protein CRADD (Caspase and RIP adapter with death domain) (RIP-associated protein with a death domain)	13.5964	14.0362	13.813	14.0226	15.9058	16.6574	13.7507	13.7168	13.7755	13.8151	16.1086	16.4891	13.7883	13.9605	16.052	13.7791	13.7457	13.6245	16.2394	13.5703	13.6773	13.9234	13.7487	16.0303	13.6786	13.8247	13.7278	16.1392	13.9568	13.4909	13.5832
O88844	Idh1	70.3	Isocitrate dehydrogenase [NADP] cytoplasmic (IDH) (EC 1.1.1.42) (Cytosolic NADP-isocitrate dehydrogenase) (IDP) (NADP(+)-specific ICDH) (Oxalosuccinate decarboxylase)	21.3622	21.1273	21.3021	21.1732	22.1228	21.5617	21.777	20.9954	21.5403	20.8693	21.797	21.3462	21.8105	21.3445	21.6988	21.4173	20.7758	21.8281	21.1668	21.2308	21.2705	21.7296	21.3654	21.4836	20.079	21.1984	20.1444	21.5673	21.1855	20.7695	21.8814
O88845	Akap10	34.6	A-kinase anchor protein 10, mitochondrial (AKAP-10) (Dual specificity A kinase-anchoring protein 2) (D-AKAP-2) (Protein kinase A-anchoring protein 10) (PRKA10)	16.5239	16.5082	16.4938	16.515	16.4937	15.9933	16.4647	16.6026	16.3019	16.2139	16.5911	16.3159	16.0575	16.0771	16.1142	16.2667	16.1224	16.5603	16.442	16.314	16.4732	16.5867	16.3001	16.4257	16.4135	16.4139	17.2547	15.8422	16.1318	16.0931	15.1739
O88848	Arl6	34.4	ADP-ribosylation factor-like protein 6	17.6325	17.6014	17.3048	17.4025	17.7549	16.5369	17.397	16.0937	17.0668	15.4855	16.2612	15.364	16.6352	16.0685	15.9849	16.9157	16.2298	17.3223	16.3472	17.056	16.6666	17.1769	15.4394	15.9585	15.7488	16.194	14.8276	15.6001	16.3775	15.5742	16.1701
O88851	Rbbp9	53.8	Putative hydrolase RBBP9 (EC 3.-.-.-) (B5T-overexpressed gene protein) (Protein BOG) (Retinoblastoma-binding protein 9) (RBBP-9)	18.4831	18.4592	18.6744	18.7879	18.7459	18.0506	18.4164	18.0716	17.9255	18.0347	18.7563	19.8764	19.3548	18.1886	18.0929	17.8854	17.917	18.5441	18.2175	18.1766	18.1578	18.1163	18.2043	18.636	18.92	18.2664	18.4161	19.0519	18.6488	19.1891	19.483
O88856	Tpst2	24.7	Protein-tyrosine sulfotransferase 2 (EC 2.8.2.20) (Tyrosylprotein sulfotransferase 2) (TPST-2)	17.9211	17.8973	17.4582	17.9381	16.5129	17.2562	18.0213	17.9236	16.6312	17.8079	18.6253	18.8168	18.7383	18.5225	17.1992	18.0765	17.4772	17.9723	17.0852	17.9762	17.3815	17.126	18.0758	18.5374	16.375	18.1548	17.6125	17.6914	18.6867	16.0984	18.9768
O88874	Ccnk	32.9	Cyclin-K	16.9632	16.9012	17.0233	16.9556	16.9135	16.7319	16.8324	16.9851	16.1219	16.7802	16.5201	16.725	16.7532	16.697	16.4668	16.8559	17.0345	16.6995	17.2087	16.8475	17.0477	17.0526	16.9167	16.5855	17.5438	16.7376	17.3512	16.2018	16.8708	17.1306	16.2311
O88876	Dhrs3	36.1	Short-chain dehydrogenase/reductase 3 (EC 1.1.1.300) (Retinal short-chain dehydrogenase/reductase 1) (retSDR1)	16.8607	18.1221	17.817	17.147	16.5396	16.9723	16.7592	15.6252	16.5017	16.67	15.7622	17.0097	15.5658	16.4109	17.0465	16.146	16.7391	16.2548	16.8847	16.0267	16.3082	16.5117	17.2685	17.383	16.2996	16.3795	16.6972	17.7059	15.6264	16.3655	16.1653
O88878	Zfand5	55.9	AN1-type zinc finger protein 5 (Zinc finger A20 domain-containing protein 2) (Zinc finger protein 216)	16.9815	16.6291	16.6088	16.6593	17.0832	17.898	16.6927	17.2279	16.0733	17.051	17.1409	16.8254	17.3676	18.0808	17.6682	16.5585	17.6279	16.7935	17.1389	16.5441	16.9649	17.0038	17.5839	17.0372	18.2116	17.7843	17.6049	16.8457	17.4008	17.8811	16.2534
O88879	Apaf1	31.6	Apoptotic protease-activating factor 1 (APAF-1)	16.8416	16.8543	16.7939	16.9067	16.7443	15.8784	16.7517	16.5801	16.4828	15.9705	16.014	16.017	15.6078	15.5752	16.3103	16.449	16.3119	16.6121	15.9391	16.776	16.4359	16.677	16.0836	15.8517	16.0439	15.2698	16.1985	15.688	15.2895	17.2208	15.8247
O88907	Pias1	18.9	E3 SUMO-protein ligase PIAS1 (EC 2.3.2.27) (DEAD/H box-binding protein 1) (Protein inhibitor of activated STAT protein 1) (RING-type E3 ubiquitin transferase PIAS1)	16.1892	15.9807	16.1234	16.3004	15.9249	15.6574	15.9696	15.9414	15.8579	16.1621	15.6834	15.7685	15.5485	15.5596	15.682	16.0582	16.0486	15.854	15.9781	15.8321	15.8985	14.696	14.8996	16.2453	14.9132	15.5187	16.1116	15.0516	15.6834	15.7968	16.0906
O88908	Soat2	10.9	Sterol O-acyltransferase 2 (EC 2.3.1.26) (Acyl-coenzyme A:cholesterol acyltransferase 2) (ACAT-2) (Cholesterol acyltransferase 2)	12.1933	13.3304	12.6834	14.1662	14.036	13.7049	13.1168	12.0585	13.4258	13.4063	13.9106	16.2148	13.0619	14.5165	14.1747	13.8249	13.8925	14.0699	13.3064	13.7548	12.5192	15.0136	13.6971	14.2123	14.1747	15.2836	14.2976	16.201	13.5415	13.5063	13.4818
O88939	Zbtb7a	33	Zinc finger and BTB domain-containing protein 7A (Leukemia/lymphoma-related factor) (POZ and Krueppel erythroid myeloid ontogenic factor) (POK erythroid myeloid ontogenic factor) (Pokemon)	17.181	16.8906	17.0418	16.9204	17.2116	17.6984	17.166	17.8896	17.0107	17.7073	17.5505	17.2869	17.0601	17.8512	17.3929	17.3694	18.1399	17.2549	17.887	17.2736	17.5114	17.4299	17.6436	17.7181	17.4717	17.87	18.5839	16.5054	17.265	17.2025	17.3701
O88958	Gnpda1	54	Glucosamine-6-phosphate isomerase 1 (EC 3.5.99.6) (Glucosamine-6-phosphate deaminase 1) (GNPDA 1) (GlcN6P deaminase 1) (Oscillin)	16.3531	16.4625	16.426	16.6791	16.375	16.0488	16.082	15.6861	16.0314	16.8543	17.2396	17.1977	16.9047	15.9481	15.9112	16.1336	16.1469	16.5038	16.7937	16.2217	16.2976	16.383	16.1332	17.1736	16.1294	16.3654	15.112	16.9693	16.2776	15.37	17.1709
O88967	Yme1l1	23.1	ATP-dependent zinc metalloprotease YME1L1 (EC 3.4.24.-) (ATP-dependent metalloprotease FtsH1) (YME1-like protein 1)	17.6749	17.6567	17.6414	17.4383	17.339	17.5813	17.5632	17.5759	17.6104	17.2796	17.3074	17.2146	17.5795	17.4053	17.6518	17.6363	17.35	17.3889	17.354	17.5902	17.5971	17.5812	17.7838	17.3119	18.0482	17.3307	18.1536	17.2918	17.5343	17.4073	17.2121
O88974	Setdb1	24.4	Histone-lysine N-methyltransferase SETDB1 (EC 2.1.1.366) (ERG-associated protein with SET domain) (ESET) (SET domain bifurcated 1)	15.357	15.3757	15.2301	14.6979	15.2896	14.5181	15.1867	14.7463	15.4778	15.1201	14.6324	15.1402	15.0077	14.3549	15.8046	15.0149	14.7061	14.739	15.1852	15.026	14.796	15.1818	15.0944	14.0966	14.7796	14.8766	14.8892	15.3587	14.9431	15.269	14.8074
O88983	Stx8	45.3	Syntaxin-8 (Syntaxin-like protein 3I35)	16.929	16.9283	16.8072	16.5597	17.1345	16.6852	17.18	16.1662	16.577	15.2186	15.2621	16.0584	14.8298	14.9699	16.4253	16.8248	16.3909	16.6282	17.0404	16.9071	16.5734	16.8314	16.4504	15.1316	15.2786	15.3962	15.4651	15.9521	15.0395	15.1197	15.2541
O88986	Gcat	61.1	2-amino-3-ketobutyrate coenzyme A ligase, mitochondrial (AKB ligase) (EC 2.3.1.29) (Aminoacetone synthase) (Glycine acetyltransferase)	19.0522	18.5636	18.7571	19.1106	18.8666	20.3455	19.7177	19.8584	19.5389	19.6597	19.7314	20.1954	20.6866	20.3207	20.3645	19.8737	20.1106	19.5657	19.8141	19.5996	19.6979	19.7928	20.2956	20.034	18.4629	20.7209	19.5255	20.0486	19.6694	19.9393	20.1559
O89016	Abcd4	32.7	Lysosomal cobalamin transporter ABCD4 (EC 7.6.2.8) (ATP-binding cassette sub-family D member 4) (PMP70-related protein) (P70R) (Peroxisomal membrane protein 1-like) (PXMP1-L) (Peroxisomal membrane protein 69) (PMP69)	15.907	15.7943	16.1005	16.0434	15.3565	16.2963	15.9742	16.8929	16.1853	17.5082	16.0709	16.3738	15.5747	16.009	16.1548	16.2522	16.077	16.3751	17.3346	16.5403	16.637	16.1658	15.7167	15.6369	15.1519	14.9884	14.9431	17.4036	14.8297	14.9741	16.2848
O89017	Lgmn	35.9	Legumain (EC 3.4.22.34) (Asparaginyl endopeptidase) (Protease, cysteine 1)	17.4855	17.7544	17.4863	17.7353	16.7245	17.5023	17.4541	17.39	17.8805	18.304	17.6949	18.2144	16.9901	16.9946	17.2823	17.9329	16.9298	17.9595	18.0249	17.8435	17.7787	17.6249	16.8248	17.3648	17.264	17.1334	16.8877	17.9777	16.9682	16.2546	16.8286
O89023	Tpp1	32.4	Tripeptidyl-peptidase 1 (TPP-1) (EC 3.4.14.9) (Lysosomal pepstatin-insensitive protease) (LPIC) (Tripeptidyl aminopeptidase) (Tripeptidyl-peptidase I) (TPP-I)	18.4021	18.7606	18.5178	18.3114	19.4733	16.7881	17.9744	16.8296	17.9873	17.2531	17.8508	15.9767	17.8656	15.9892	17.5828	16.9681	16.7251	17.8901	17.9243	17.4663	17.4893	18.086	16.1243	16.9265	17.6507	16.1242	16.6565	16.1305	17.889	15.9667	17.0596
O89050	Mkln1	32.5	Muskelin	16.7185	16.7425	16.5601	16.5503	16.6797	16.9333	16.8384	16.7529	16.492	17.1583	16.7027	17.2595	16.9707	17.2266	16.7763	16.6757	17.1257	16.604	17.1561	16.6216	16.4815	16.6392	16.7846	17.0096	16.6911	16.9767	16.5277	17.2662	16.839	17.1884	16.7699
O89051	Itm2b	58.6	Integral membrane protein 2B (Immature BRI2) (imBRI2) (Protein E25B) (Transmembrane protein BRI) (Bri) [Cleaved into: BRI2, membrane form (Mature BRI2) (mBRI2); BRI2 intracellular domain (BRI2 ICD); BRI2C, soluble form; Bri23 peptide (Bri2-23) (ABri23) (C-terminal peptide) (P23 peptide)]	16.946	17.2317	16.7605	16.5265	17.8114	16.5994	17.2131	16.3059	17.5804	15.9187	16.6962	17.0596	17.4726	16.461	17.6038	16.8362	16.0392	16.967	16.7683	16.9648	16.6133	17.5358	17.2407	15.6694	16.4548	16.4399	16.6849	17.7926	15.9076	16.3051	16.0967
O89053	Coro1a	20.8	Coronin-1A (Coronin-like protein A) (Clipin-A) (Coronin-like protein p57) (Tryptophan aspartate-containing coat protein) (TACO)	12.4276	12.3176	12.438	12.3458	12.3584	15.2179	12.6544	12.4983	12.4404	12.298	12.0958	12.2302	12.1962	15.7216	12.5795	12.2897	12.4016	12.5317	14.8258	12.571	12.1927	12.7542	12.2869	15.2021	12.4499	15.6316	12.4434	12.4477	12.1346	14.7371	12.2115
O89079	Cope	80.2	Coatomer subunit epsilon (Epsilon-coat protein) (Epsilon-COP)	20.3506	20.2081	20.2866	20.2542	20.1195	20.539	20.4267	20.3714	20.2205	20.4926	20.3457	20.1464	20.2036	20.1574	20.1384	20.4355	20.4433	20.308	20.48	20.442	20.3583	20.245	20.3335	20.6692	20.2016	20.2293	20.1815	20.0652	20.0179	19.9348	20.3629
O89086	Rbm3	75.8	RNA-binding protein 3 (RNA-binding motif protein 3)	21.3077	21.242	21.2476	20.9537	21.3559	20.2853	21.297	20.8071	20.8325	20.4697	20.9425	21.5271	20.8548	21.1033	20.5356	20.9216	20.9337	20.6534	20.5591	20.6243	20.8758	20.8036	20.6001	21.6278	21.7508	21.1031	20.2889	21.4446	20.7616	19.8456	19.9909
O89090	Sp1	22.2	Transcription factor Sp1 (Specificity protein 1)	18.4128	18.2463	18.3359	18.393	18.1203	18.83	18.5669	18.8072	18.0791	18.5359	18.7508	18.2571	18.3043	19.145	18.3811	18.6969	18.8887	18.3803	18.4581	18.595	18.6847	18.3932	18.5601	18.893	18.5403	18.7833	18.4632	17.9601	18.7095	18.4689	18.8322
O89106	Fhit	35.3	Bis(5'-adenosyl)-triphosphatase (EC 3.6.1.29) (AP3A hydrolase) (AP3Aase) (Adenosine 5'-monophosphoramidase FHIT) (EC 3.9.1.-) (Adenylylsulfatase) (EC 3.6.2.1) (Adenylylsulfate-ammonia adenylyltransferase) (EC 2.7.7.51) (Diadenosine 5',5'''-P1,P3-triphosphate hydrolase) (Dinucleosidetriphosphatase) (Fragile histidine triad protein)	15.7858	16.1027	15.7773	15.6376	12.2262	12.289	12.3071	11.8252	12.3674	12.0641	11.7557	12.167	12.3925	12.3108	12.0082	12.2979	12.1733	12.4881	12.01	12.045	12.0073	12.2207	12.159	12.2323	15.7124	12.518	12.3299	12.3511	11.9915	12.1954	12.0812
O89110	Casp8	75.2	Caspase-8 (CASP-8) (EC 3.4.22.61) [Cleaved into: Caspase-8 subunit p18; Caspase-8 subunit p10]	18.7332	18.6463	18.936	18.6519	18.8066	18.8533	18.8313	19.065	18.9352	18.5985	18.3975	18.7783	18.0135	18.4967	18.1995	18.9278	18.4481	18.7415	18.5233	18.9663	18.5428	18.7963	18.6676	18.834	17.8391	18.168	18.1638	18.3113	18.1808	18.4821	18.9979
O89112	Lancl1	36.1	Glutathione S-transferase LANCL1 (EC 2.5.1.18) (40 kDa erythrocyte membrane protein) (p40) (LanC-like protein 1)	17.4625	17.2459	17.3851	17.1085	17.4354	17.0325	17.1933	16.4734	17.1716	16.1636	17.0639	16.9651	17.2124	16.4362	17.2042	16.8368	16.6882	17.2154	16.9758	17.15	16.5307	17.0096	16.9969	16.1676	15.3655	16.5839	14.7091	17.0666	17.1102	15.6416	16.8487
O89116	Vti1a	34.6	Vesicle transport through interaction with t-SNAREs homolog 1A (Vesicle transport v-SNARE protein Vti1-like 2) (Vti1-rp2)	16.6933	16.8051	16.7687	16.8777	16.8949	17.6488	17.0715	17.1564	16.8113	17.6542	16.9251	16.9242	16.9089	16.8881	17.0967	17.1583	17.48	17.1202	17.7282	16.9656	17.1772	17.0127	17.0348	16.7617	16.7177	16.7687	17.1154	16.8154	16.6898	16.564	16.5528
P00158	Mt-Cyb	21.8	Cytochrome b (Complex III subunit 3) (Complex III subunit III) (Cytochrome b-c1 complex subunit 3) (Ubiquinol-cytochrome-c reductase complex cytochrome b subunit)	14.5283	13.7375	13.2144	12.929	13.779	13.634	12.5075	12.6314	14.631	13.2498	12.3298	13.9855	12.3298	14.2493	15.1093	13.7898	13.7836	13.9257	13.7981	12.3298	12.9266	12.4208	14.7143	13.7324	13.9372	12.3298	13.3981	14.6411	13.6319	13.234	14.1405
P00375	Dhfr	71.7	Dihydrofolate reductase (EC 1.5.1.3)	19.3586	19.3542	19.0979	18.8144	19.8138	19.603	19.4031	18.592	18.9439	18.9441	19.8496	19.8788	19.7598	19.8838	19.6547	19.1117	19.8464	18.9249	19.6929	18.9169	18.7846	19.3089	19.7361	19.1291	16.7291	19.1131	17.4362	20.1268	18.8613	17.0649	18.8471
P00397	Mtco1	31.1	Cytochrome c oxidase subunit 1 (EC 7.1.1.9) (Cytochrome c oxidase polypeptide I)	19.3477	18.7419	18.8927	17.9711	18.7575	18.4846	18.5795	17.0267	18.807	17.436	16.853	17.6176	17.572	17.2187	19.3628	18.5453	17.8841	18.4444	18.5751	18.5272	18.3389	18.9245	18.5878	17.0674	15.1509	16.8648	16.2705	17.5422	16.4888	16.0057	15.832
P00405	Mtco2	59.5	Cytochrome c oxidase subunit 2 (EC 7.1.1.9) (Cytochrome c oxidase polypeptide II)	20.5781	20.7886	20.6914	20.6429	20.4645	20.6208	20.6678	20.5683	20.6417	20.1995	19.7356	20.149	20.0264	20.0836	20.7701	20.7754	20.5607	20.6201	20.5455	20.603	20.8087	20.5803	20.7106	20.2884	19.7692	20.4369	19.5403	19.7517	20.0922	19.2182	19.5587
P00416	mt-Co3	17.2	Cytochrome c oxidase subunit 3 (EC 7.1.1.9) (Cytochrome c oxidase polypeptide III)	15.7016	17.4428	15.6562	17.8402	15.8022	18.5598	15.7761	15.5146	17.8229	15.5425	15.5697	15.6668	17.6381	17.6529	18.0907	18.638	18.4095	18.1253	15.9969	15.5817	18.6889	15.9941	15.7508	15.5106	15.4709	15.593	15.6045	17.3835	15.6372	15.5493	15.7368
P00493	Hprt1	67.4	Hypoxanthine-guanine phosphoribosyltransferase (HGPRT) (HGPRTase) (EC 2.4.2.8) (HPRT B)	19.8203	19.8789	19.698	19.5126	20.1055	18.7473	19.6764	19.2144	19.3939	19.1038	19.6202	19.3131	18.8386	19.5635	19.0885	19.5857	18.8742	19.6697	19.1458	19.4804	19.497	19.7198	19.127	18.743	18.1181	19.4096	18.503	19.7497	19.2274	18.6223	19.7497
P00520	Abl1	21.8	Tyrosine-protein kinase ABL1 (EC 2.7.10.2) (Abelson murine leukemia viral oncogene homolog 1) (Abelson tyrosine-protein kinase 1) (Proto-oncogene c-Abl) (p150)	15.3795	15.0636	15.4036	15.3316	15.0275	14.4868	15.021	14.5046	14.39	14.6575	14.7557	15.2615	14.5011	15.3188	14.8253	14.9856	15.0351	15.0135	14.9664	15.1028	15.2785	14.8413	14.6432	14.8243	14.9159	14.3584	15.9054	14.8984	15.0609	14.9044	15.0157
P00848	Mtatp6	26.5	ATP synthase subunit a (F-ATPase protein 6)	14.6675	16.385	14.9161	15.5526	14.961	16.0159	14.8468	14.4856	17.1973	15.6918	16.2983	14.6424	15.8044	16.2501	16.98	16.7334	14.9122	16.2457	14.4641	16.3528	16.2881	14.6286	16.3688	15.008	14.8336	14.609	14.6756	16.0967	14.5504	14.5215	14.3903
P01027	C3	46.1	Complement C3 (HSE-MSF) [Cleaved into: Complement C3 beta chain; C3-beta-c (C3bc); Complement C3 alpha chain; C3a anaphylatoxin; Acylation stimulating protein (ASP) (C3adesArg); Complement C3b alpha' chain; Complement C3c alpha' chain fragment 1; Complement C3dg fragment; Complement C3g fragment; Complement C3d fragment; Complement C3f fragment; Complement C3c alpha' chain fragment 2]	19.3869	19.0567	19.4014	18.8773	18.7707	16.2304	17.9376	16.7063	17.8732	15.7959	17.3455	16.5245	16.2565	18.1094	16.5558	16.3793	16.2217	17.7337	15.5008	17.0245	16.5896	16.3144	16.814	18.8367	18.4508	18.1274	16.8621	18.7174	16.35	17.4112	17.8334
P01101	Fos	22.6	Proto-oncogene c-Fos (Cellular oncogene fos)	14.5187	14.7532	14.4105	14.1677	14.8802	15.7703	15.177	16.3607	16.0893	16.4353	14.2875	14.8108	13.8033	14.3657	14.4557	15.6086	15.3224	15.5875	15.7434	14.5092	15.6793	15.8784	14.2869	14.5806	13.5943	13.7464	17.4997	14.1406	14.3986	14.0687	15.093
P01887	B2m	53.8	Beta-2-microglobulin	18.22	18.5337	18.281	19.1773	17.9474	18.1103	18.2986	17.5768	18.0363	18.5439	18.4094	17.7102	18.025	17.8111	18.455	18.2803	17.9618	18.3111	17.8407	18.4881	17.6539	17.8196	17.8915	18.609	18.8444	17.9035	18.2976	18.1867	17.6008	17.8224	18.3962
P02301	H3f3c	45.6	Histone H3.3C (Embryonic)	15.8665	12.908	15.7525	15.1357	14.798	16.0852	15.0302	16.56	14.8201	16.9155	16.8929	16.3271	16.8467	16.4941	17.5204	13.4241	16.1081	13.2306	15.136	15.2903	15.4069	14.8219	15.5106	16.6038	15.6386	16.9888	16.3791	14.6676	16.8625	16.266	16.3954
P02340	Tp53	54.9	Cellular tumor antigen p53 (Tumor suppressor p53)	16.0104	16.1886	16.2728	16.0441	16.6624	17.9375	17.2671	17.4796	16.5191	17.9071	17.9873	17.7832	17.8445	18.076	18.0301	17.1983	17.9898	16.8606	18.0686	17.0409	17.2988	17.4135	17.9079	17.6237	16.8534	18.2036	16.7505	17.6978	18.1508	17.8267	17.2637
P02769	ALB	75.1	Albumin (BSA) (allergen Bos d 6)	23.45	23.5563	23.0096	23.4316	23.3825	23.3555	23.1022	23.0067	22.8445	22.8362	23.2633	23.1106	23.6358	23.2749	23.0447	23.2717	23.2111	23.4362	23.1308	22.5478	23.2029	23.398	23.0001	23.45	23.4992	23.2841	23.3077	23.051	23.1111	23.135	23.0913
P02787	TF	62.6	Serotransferrin (Transferrin) (Beta-1 metal-binding globulin) (Siderophilin)	19.8072	19.8332	19.5874	19.4984	19.384	19.7517	19.8874	19.4593	19.5137	19.5923	18.3862	18.9604	18.9078	19.8911	19.9445	19.7365	19.8846	19.3417	19.8453	19.3828	19.4243	19.1805	20.015	19.9801	19.1238	19.9499	19.7741	19.4284	19.5321	19.8378	17.9897
P02798	Mt2	68.9	Metallothionein-2 (MT-2) (Metallothionein-II) (MT-II)	18.0602	17.7331	18.1137	18.0533	18.3415	20.4331	18.4763	18.5668	17.3305	19.0675	23.0489	22.908	18.8408	20.8779	18.0219	18.8729	17.7213	18.4302	19.7463	18.3927	17.8984	18.6676	19.457	19.7983	17.1806	21.1844	18.0211	22.1664	18.8003	20.27	21.1261
P02802	Mt1	68.9	Metallothionein-1 (MT-1) (Metallothionein-I) (MT-I)	19.3659	18.8045	19.1763	18.92	19.0306	20.1036	19.0444	18.8416	18.0315	19.1193	22.9475	23.2701	19.4115	21.1384	17.9753	19.2754	17.7491	18.7618	19.6627	18.952	18.2665	18.8469	19.3437	20.6051	19.0736	21.432	17.9512	22.5887	19.2888	20.5608	20.9478
P03888	Mtnd1	12.6	NADH-ubiquinone oxidoreductase chain 1 (EC 7.1.1.2) (NADH dehydrogenase subunit 1)	15.5673	15.3567	15.1328	15.396	14.6518	15.0403	15.0838	15.1935	15.5585	14.1815	14.6372	14.0945	14.6646	14.9339	15.2152	15.7554	14.84	15.4601	14.8053	15.3663	15.3285	15.1851	14.8837	14.2259	15.1622	14.2194	14.7622	14.0682	14.1778	13.9919	14.3074
P03911	Mtnd4	15	NADH-ubiquinone oxidoreductase chain 4 (EC 7.1.1.2) (NADH dehydrogenase subunit 4)	13.1511	18.3556	17.3555	17.687	14.3336	14.302	13.7142	13.4687	18.3441	13.8862	14.4758	13.8244	13.7209	13.0559	18.2353	14.8684	13.9768	13.8295	14.9292	14.824	14.4068	14.4864	14.8792	14.3674	13.9754	13.9193	13.6772	14.1378	13.9216	15.032	12.9282
P03921	Mtnd5	12.9	NADH-ubiquinone oxidoreductase chain 5 (EC 7.1.1.2) (NADH dehydrogenase subunit 5)	18.2538	18.0782	18.3166	18.2424	17.6611	17.4844	17.8255	17.8765	17.9535	17.4488	17.3555	16.7814	17.2365	17.4513	17.7304	18.0158	17.5652	18.1821	17.6132	18.0916	18.0445	17.7796	17.1764	17.4145	19.1285	17.6098	18.2349	16.1533	17.4283	16.0148	17.8626
P03958	Ada	23.9	Adenosine deaminase (EC 3.5.4.4) (Adenosine aminohydrolase)	16.4107	16.2744	16.1826	16.3596	15.4	15.9666	15.633	15.484	14.669	15.2833	14.9487	16.2321	15.742	16.3434	16.769	15.6762	15.3772	15.8087	15.4226	15.7902	15.7552	14.995	15.5976	16.3942	17.0781	15.9403	14.8393	15.687	14.7988	17.179	15.7065
P03975	Iap	15.4	IgE-binding protein	14.4473	16.3213	13.1793	13.5474	12.6449	13.5706	13.3765	14.0454	13.4888	13.6795	12.9672	13.6962	14.1523	13.7478	17.4274	12.7508	14.2884	17.0311	13.3202	13.5071	13.9612	14.8823	12.8492	12.9845	13.8318	12.8366	13.7788	13.8221	13.7199	13.3945	14.1607
P04184	Tk1	26.6	Thymidine kinase, cytosolic (EC 2.7.1.21)	15.6201	15.3962	13.9638	13.9107	16.2161	13.9929	15.5932	13.809	13.7078	13.8655	13.7623	13.7514	13.5951	13.8166	16.5599	14.2867	16.2365	15.5328	16.5689	14.12	13.8176	13.9686	16.0629	15.8358	13.6785	13.8562	13.8468	13.871	13.6162	13.7582	13.8765
P04186	Cfb	23.8	Complement factor B (EC 3.4.21.47) (C3/C5 convertase) [Cleaved into: Complement factor B Ba fragment; Complement factor B Bb fragment]	15.4612	16.1396	15.8571	16.0525	16.9353	14.9573	15.2281	14.7203	15.0235	14.6118	16.6827	14.8174	14.8189	16.8323	16.8898	14.953	15.4455	15.7239	14.9216	14.8101	15.3987	14.8727	15.7921	17.4612	15.4091	16.8082	14.914	17.4692	14.9642	15.7308	16.8259
P04202	Tgfb1	45.1	Transforming growth factor beta-1 proprotein [Cleaved into: Latency-associated peptide (LAP); Transforming growth factor beta-1 (TGF-beta-1)]	14.5958	14.4741	15.221	14.7148	14.5961	16.0254	13.9368	15.6721	14.7239	16.107	15.7148	14.403	15.439	15.8469	14.696	15.4965	16.249	15.1116	16.066	15.5606	15.465	15.1064	15.7873	15.9035	15.694	15.9102	16.5837	14.6746	16.0921	15.6991	15.5988
P04370	Mbp	47.2	Myelin basic protein (MBP) (Myelin A1 protein)	16.4058	16.465	15.0485	15.0977	16.8878	14.6299	16.4549	14.8178	17.2871	14.9552	14.7789	14.8878	14.7234	15.4973	16.4086	15.9494	15.4296	15.7877	16.1673	16.0156	16.1554	16.4339	16.5334	16.0977	15.5121	14.6613	15.4166	14.5654	15.4921	15.967	14.4115
P04627	Araf	39.7	Serine/threonine-protein kinase A-Raf (EC 2.7.11.1) (Proto-oncogene A-Raf)	16.8149	16.9503	16.7984	16.4215	17.4057	16.4226	16.8512	17.1389	17.1294	17.0288	17.2845	17.1296	17.5484	17.0061	16.7558	16.772	16.718	17.0474	17.1131	16.9737	16.7239	17.0466	16.9125	17.5806	18.4166	16.8027	17.0054	17.4886	17.7764	17.144	16.8924
P05063	Aldoc	80.2	Fructose-bisphosphate aldolase C (EC 4.1.2.13) (Aldolase 3) (Brain-type aldolase) (Scrapie-responsive protein 2) (Zebrin II)	19.6087	19.1677	19.7054	19.9211	19.7604	19.4604	19.9768	20.5047	19.876	19.7786	20.3806	19.645	19.5646	19.5123	19.9059	20.2043	20.1057	20.5572	19.6835	20.3335	20.1145	20.3439	19.8103	20.1511	19.0138	19.3885	20.1365	19.2584	19.979	19.3222	20.6222
P05064	Aldoa	86.3	Fructose-bisphosphate aldolase A (EC 4.1.2.13) (Aldolase 1) (Muscle-type aldolase)	24.2927	24.2306	24.2911	24.3676	24.374	23.9352	24.2305	24.2703	24.0545	24.2708	24.3473	23.7191	23.7074	23.6552	24.0616	24.364	24.2797	24.6003	24.0607	24.3674	24.1309	24.2828	23.8564	24.0315	23.8858	23.9232	24.2553	23.3921	24.1828	23.7403	24.5834
P05132	Prkaca	60.1	cAMP-dependent protein kinase catalytic subunit alpha (PKA C-alpha) (EC 2.7.11.11)	18.0156	18.075	18.1298	18.0655	18.4597	18.4302	18.2428	18.0424	18.1506	18.0001	18.3403	19.0447	18.7121	18.7363	18.3717	18.159	18.3399	18.2898	18.3745	17.9384	18.0076	18.2997	18.515	18.8082	16.874	18.6321	17.6198	19.6042	18.4339	17.9611	18.1408
P05201	Got1	77.7	Aspartate aminotransferase, cytoplasmic (cAspAT) (EC 2.6.1.1) (EC 2.6.1.3) (Cysteine aminotransferase, cytoplasmic) (Cysteine transaminase, cytoplasmic) (cCAT) (Glutamate oxaloacetate transaminase 1) (Transaminase A)	18.6813	18.5511	18.5167	18.5818	19.1385	19.9811	19.1977	19.1288	19.3179	19.7448	19.7859	19.7263	19.7339	19.7276	20.3515	18.9523	19.7889	19.4454	20.0654	19.3775	18.8045	19.5094	20.2557	19.4482	18.4397	19.5602	19.1879	20.4369	19.8256	19.4705	19.0085
P05202	Got2	78.4	Aspartate aminotransferase, mitochondrial (mAspAT) (EC 2.6.1.1) (EC 2.6.1.7) (Fatty acid-binding protein) (FABP-1) (Glutamate oxaloacetate transaminase 2) (Kynurenine aminotransferase 4) (Kynurenine aminotransferase IV) (Kynurenine--oxoglutarate transaminase 4) (Kynurenine--oxoglutarate transaminase IV) (Plasma membrane-associated fatty acid-binding protein) (FABPpm) (Transaminase A)	21.2625	21.3758	21.1585	21.0901	21.3316	21.2198	21.2878	20.7128	21.4349	21.2452	20.7103	21.1902	20.9159	21.0845	21.3813	21.1884	20.9938	21.2879	21.28	21.1411	21.1584	21.1895	21.1507	21.0621	20.1727	21.1559	20.6008	21.4323	20.7644	20.5123	20.7591
P05480	Src	49.5	Neuronal proto-oncogene tyrosine-protein kinase Src (EC 2.7.10.2) (Proto-oncogene c-Src) (pp60c-src) (p60-Src)	18.8702	18.6225	18.7266	18.6543	18.5343	18.2472	18.5988	18.3932	18.5214	18.3775	18.3198	18.3218	18.3197	18.3443	18.7242	18.3898	18.1684	18.45	18.4669	18.4478	18.3445	18.6408	18.6465	18.4174	17.5372	18.0127	18.145	18.8637	18.0076	17.7014	18.0753
P05533	Ly6a	17.2	Lymphocyte antigen 6A-2/6E-1 (Ly-6A.2/Ly-6E.1) (Stem cell antigen 1) (SCA-1) (T-cell-activating protein) (TAP)	16.3	14.9217	15.7472	13.6207	15.0719	15.9863	16.2112	16.6189	15.4305	14.2554	13.6869	14.5393	14.7209	13.6782	17.1908	16.0707	15.5066	14.7896	14.5906	15.1499	17.6114	16.8604	13.7352	14.8821	14.2263	14.0174	18.4206	14.4672	15.2325	14.1734	14.3508
P05627	Jun	19.2	Transcription factor AP-1 (AH119) (Activator protein 1) (AP1) (Proto-oncogene c-Jun) (V-jun avian sarcoma virus 17 oncogene homolog) (Jun A)	15.4507	15.6505	15.0755	14.7253	12.7972	12.6981	14.5997	12.7563	14.6724	12.6409	12.9175	12.4499	12.3477	12.744	12.6485	12.4626	12.6205	12.5808	15.0502	12.7371	12.378	12.9191	12.7266	12.7918	12.4222	12.6903	12.5214	12.4492	12.688	12.5333	12.3036
P06537	Nr3c1	46.5	Glucocorticoid receptor (GR) (Nuclear receptor subfamily 3 group C member 1)	17.065	16.8925	17.2095	17.2633	17.5513	16.2504	17.3812	17.1253	17.4016	17.0592	17.4872	17.2237	17.4433	17.1374	16.7622	17.4214	17.1203	17.3525	16.825	17.1164	17.3514	17.3027	17.504	17.5033	16.0242	17.3831	16.781	17.3454	17.4885	17.0419	17.1349
P06745	Gpi	70.8	Glucose-6-phosphate isomerase (GPI) (EC 5.3.1.9) (Autocrine motility factor) (AMF) (Neuroleukin) (NLK) (Phosphoglucose isomerase) (PGI) (Phosphohexose isomerase) (PHI)	22.3327	22.1564	22.3287	22.4331	22.5374	22.0663	22.3146	22.3002	22.3999	22.3863	22.8643	22.2004	22.0309	22.153	22.2282	22.3401	22.3809	22.6774	22.3902	22.4937	22.1569	22.2814	22.2122	22.4586	21.6218	22.095	22.3331	21.9816	22.2854	21.6861	22.5272
P06795	Abcb1b	20.7	ATP-dependent translocase ABCB1 (ATP-binding cassette sub-family B member 1B) (Multidrug resistance protein 1B) (EC 7.6.2.2) (P-glycoprotein 1) (Phospholipid transporter ABCB1) (EC 7.6.2.1) (CD antigen CD243)	14.9746	15.6161	15.0877	15.2774	14.8385	16.0684	16.0573	16.1571	15.0327	16.2295	16.4713	14.6003	14.3508	14.6309	14.8715	16.1476	15.8537	15.6362	16.2618	15.8235	16.024	15.8353	15.585	14.4974	16.2199	15.9074	14.5766	16.0956	14.4631	16.6764	14.6207
P06797	Ctsl	70.1	Procathepsin L (EC 3.4.22.15) (Cathepsin L1) (Major excreted protein) (MEP) (p39 cysteine proteinase) [Cleaved into: Cathepsin L; Cathepsin L heavy chain; Cathepsin L light chain]	19.1219	19.1761	19.2654	19.0419	18.2789	19.7813	18.7589	19.2764	18.4852	19.2651	18.2014	18.9387	18.9228	18.833	18.5074	18.698	19.1246	18.6701	18.8643	18.6295	19.0047	18.8293	19.2348	18.5258	20.0447	19.1028	19.5218	19.872	19.0976	19.8682	17.7273
P06801	Me1	78.5	NADP-dependent malic enzyme (NADP-ME) (EC 1.1.1.40) (Malic enzyme 1)	21.0225	20.8269	20.9128	20.9231	21.1132	20.8635	21.079	20.245	20.9166	20.9893	21.0472	21.5902	21.4428	21.1711	20.4489	20.6825	20.4799	21.395	21.2525	20.9412	20.8306	20.9373	21.3359	21.2476	20.3412	21.0935	19.5502	21.8541	21.3823	21.1584	21.383
P06802	Enpp1	56.6	Ectonucleotide pyrophosphatase/phosphodiesterase family member 1 (E-NPP 1) (Lymphocyte antigen 41) (Ly-41) (Phosphodiesterase I/nucleotide pyrophosphatase 1) (Plasma-cell membrane glycoprotein PC-1) [Cleaved into: Ectonucleotide pyrophosphatase/phosphodiesterase family member 1, secreted form] [Includes: Alkaline phosphodiesterase I (EC 3.1.4.1); Nucleotide pyrophosphatase (NPPase) (EC 3.6.1.9) (…	16.5987	15.7309	16.3821	16.4799	17.1822	17.5637	16.9794	17.6647	17.0855	17.815	16.4205	17.7415	16.5889	16.6962	17.5565	17.0452	17.7114	16.6592	18.0271	17.2349	16.867	16.8904	17.4946	17.8656	16.1859	17.3628	18.2288	18.0606	16.5708	16.9061	17.0518
P06869	Plau	49.9	Urokinase-type plasminogen activator (U-plasminogen activator) (uPA) (EC 3.4.21.73) [Cleaved into: Urokinase-type plasminogen activator long chain A; Urokinase-type plasminogen activator short chain A; Urokinase-type plasminogen activator chain B]	16.9453	17.3433	17.0356	17.1607	17.3998	16.5295	17.3066	17.3593	17.5436	17.1943	15.3269	15.3285	14.6765	14.8303	15.8772	17.5295	16.2914	17.4119	16.3946	17.4867	17.5518	16.9592	16.5109	16.1818	17.7174	15.5512	16.1602	15.6332	14.7803	17.5762	15.3935
P06909	Cfh	30.6	Complement factor H (Protein beta-1-H)	15.7204	14.5495	15.5863	15.7385	15.7576	13.178	14.5272	13.1163	15.2832	14.7997	14.0947	14.0914	14.0552	13.5322	16.3344	14.302	14.6815	14.7573	15.5455	13.6367	14.8368	14.6661	13.5314	13.0336	13.874	14.2497	14.9465	13.7295	13.4834	13.6493	13.9001
P07091	S100a4	75.2	Protein S100-A4 (Metastasin) (Metastatic cell protein) (PEL98) (Placental calcium-binding protein) (Protein 18A2) (Protein Mts1) (S100 calcium-binding protein A4)	15.859	15.8158	16.0505	15.1304	14.3694	20.8352	14.7429	16.2848	16.2775	15.46	20.6183	21.2337	22.4926	21.962	16.2254	14.1947	19.4159	15.1638	14.638	15.635	15.8583	14.9274	15.6025	19.8974	14.4999	21.687	20.7618	23.0877	21.9938	22.9275	21.2884
P07141	Csf1	29.5	Macrophage colony-stimulating factor 1 (CSF-1) (MCSF) [Cleaved into: Processed macrophage colony-stimulating factor 1]	18.6755	18.664	18.7898	18.4303	17.0634	15.7975	16.8429	16.0698	17.3213	14.2795	14.8702	14.686	13.7553	14.5949	14.7961	16.839	14.9289	16.9181	14.1075	17.7216	16.3171	16.4678	14.2908	14.9752	18.377	14.2658	18.3367	15.0098	14.6628	16.6068	15.542
P07214	Sparc	24.5	SPARC (Basement-membrane protein 40) (BM-40) (Osteonectin) (ON) (Secreted protein acidic and rich in cysteine)	13.3754	13.3568	13.4066	14.4102	13.208	15.6254	13.6223	14.853	13.4221	13.5472	14.3031	13.4276	13.4972	12.3298	15.078	14.692	14.0898	13.4389	13.175	13.4967	15.037	13.3106	13.3284	12.3298	14.7453	13.4528	15.072	13.4172	13.0198	15.644	13.7593
P07356	Anxa2	84.7	Annexin A2 (Annexin II) (Annexin-2) (Calpactin I heavy chain) (Calpactin-1 heavy chain) (Chromobindin-8) (Lipocortin II) (Placental anticoagulant protein IV) (PAP-IV) (Protein I) (p36)	23.2407	23.0685	23.2369	23.1457	23.207	23.2313	23.2965	23.3781	23.4719	23.3489	23.2293	22.762	22.7134	23.0589	23.0784	23.2996	23.3643	23.4027	23.2601	23.3399	23.5676	23.3065	23.3735	23.2601	23.1007	22.8785	23.3763	22.9921	22.7877	23.3207	23.4088
P07607	Tyms	45	Thymidylate synthase (TS) (TSase) (EC 2.1.1.45)	17.5287	17.3796	17.2497	16.928	17.3984	17.0606	17.4332	17.3468	16.8435	17.0633	18.5309	17.573	17.9894	17.8914	18.2024	17.4444	17.2941	16.9335	17.0768	17.028	16.8225	17.1961	17.8659	18.2276	17.3245	17.5893	16.8292	17.8486	17.4331	17.5674	17.0405
P07742	Rrm1	69.7	Ribonucleoside-diphosphate reductase large subunit (EC 1.17.4.1) (Ribonucleoside-diphosphate reductase subunit M1) (Ribonucleotide reductase large subunit)	18.3693	18.4161	18.3	17.8609	18.8197	17.6092	18.3618	18.0044	17.6442	18.0994	18.6338	19.2043	19.3248	19.6974	19.4545	18.0383	18.4946	17.8214	18.2208	17.8811	17.0194	17.3715	19.6205	19.4109	18.446	19.6301	18.4138	18.4799	19.725	19.6672	18.4681
P07903	Ercc1	18.5	DNA excision repair protein ERCC-1	15.5208	15.2458	15.3629	13.5394	15.5657	13.718	15.4377	13.7754	13.3314	13.3453	13.5018	13.6723	13.3885	13.6494	13.4188	15.2233	13.5981	13.7757	13.6264	15.5213	15.6223	15.3665	13.6202	13.3425	15.378	13.4371	13.5433	13.5041	13.3649	13.4074	13.1443
P08030	Aprt	66.1	Adenine phosphoribosyltransferase (APRT) (EC 2.4.2.7)	20.1448	20.1567	20.1521	20.2361	20.4134	21.4443	20.2604	20.3497	20.1419	20.4293	20.9677	21.7048	21.2216	21.7744	20.6641	20.5132	20.7881	20.3346	20.6338	20.1608	20.0916	20.4839	21.5193	21.7934	20.3034	21.5288	20.8995	22.1933	21.1412	21.7372	20.9
P08071	Ltf	64.9	Lactotransferrin (Lactoferrin) (EC 3.4.21.-)	19.3625	18.3238	19.1578	19.0876	16.9554	20.4135	15.6816	18.6689	18.9083	18.833	16.8648	18.982	16.8277	16.8065	21.0367	16.698	18.9834	18.1687	19.0025	19.0153	16.8559	16.7849	17.2549	17.2033	20.0199	17.3423	21.067	19.9697	16.6255	19.1579	15.8504
P08113	Hsp90b1	64.7	Endoplasmin (94 kDa glucose-regulated protein) (GRP-94) (Endoplasmic reticulum resident protein 99) (ERp99) (Heat shock protein 90 kDa beta member 1) (Polymorphic tumor rejection antigen 1) (Tumor rejection antigen gp96)	23.0136	22.8685	22.9949	23.013	22.8351	22.9146	22.9964	23.0854	22.9301	23.0076	22.3271	22.5213	22.4692	22.3414	22.7064	23.1828	23.0478	23.1279	22.9092	23.1665	23.0584	22.8872	22.512	22.5561	23.2578	22.493	23.0079	22.0828	22.3511	22.2275	22.9926
P08207	S100a10	82.5	Protein S100-A10 (Calpactin I light chain) (Calpactin-1 light chain) (Cellular ligand of annexin II) (S100 calcium-binding protein A10) (p10 protein) (p11)	22.8041	22.6097	22.814	22.6604	22.9708	23.057	23.085	23.1038	22.9455	22.7647	22.9638	22.2977	22.6209	22.8982	22.5495	22.8942	23.0059	22.9478	22.6337	22.9963	23.3861	22.8751	22.7675	22.8284	22.4788	22.4012	22.9789	22.3116	22.4555	22.991	22.8388
P08249	Mdh2	77.5	Malate dehydrogenase, mitochondrial (EC 1.1.1.37)	22.4483	22.4091	22.2863	22.0237	22.3626	21.9529	22.2496	21.7556	22.6745	21.8513	21.7143	21.4693	21.4923	21.6701	22.7726	21.9932	21.8081	22.1366	22.227	22.3248	22.0616	22.2219	22.1223	21.7495	20.9413	21.7028	21.1955	21.7653	21.4024	20.6768	21.1658
P08556	Nras	81	GTPase NRas (EC 3.6.5.2) (Transforming protein N-Ras)	17.4466	17.5358	17.5078	17.2693	17.7271	18.0391	17.872	17.548	18.1106	17.6716	17.0766	17.3878	17.2551	17.0942	17.834	17.7185	17.7657	17.6216	18.1019	17.8063	17.8187	17.8621	18.1148	16.8322	16.5501	17.2077	17.2629	17.78	17.4037	17.1415	16.949
P08758	ANXA5	59.1	Annexin A5 (Anchorin CII) (Annexin V) (Annexin-5) (Calphobindin I) (CBP-I) (Endonexin II) (Lipocortin V) (Placental anticoagulant protein 4) (PP4) (Placental anticoagulant protein I) (PAP-I) (Thromboplastin inhibitor) (Vascular anticoagulant-alpha) (VAC-alpha)	18.4328	18.5616	16.5687	18.894	17.5883	14.9145	18.0378	17.5923	17.4026	18.7058	14.8794	14.8636	14.9258	15.3357	15.1054	18.89	19.4854	18.5804	14.7138	18.0651	18.2612	17.0355	18.0983	14.296	14.7985	14.4768	19.0912	18.8163	14.2849	18.8673	15.2576
P08775	Polr2a	40.4	DNA-directed RNA polymerase II subunit RPB1 (RNA polymerase II subunit B1) (EC 2.7.7.6) (DNA-directed RNA polymerase II subunit A) (DNA-directed RNA polymerase III largest subunit)	17.9194	17.9265	17.8922	17.8114	17.6722	17.8486	17.736	17.9591	17.7413	17.655	17.427	17.1829	17.1562	17.5353	17.69	17.6533	18.0629	17.6807	17.7011	17.8052	17.9143	17.4257	17.7461	17.5615	18.1567	17.5919	17.75	17.0103	17.3065	17.5535	17.3295
P09055	Itgb1	58.8	Integrin beta-1 (Fibronectin receptor subunit beta) (VLA-4 subunit beta) (CD antigen CD29)	21.3421	21.4586	21.3823	21.302	21.0518	21.3587	21.1579	21.0654	21.2094	20.9753	20.6691	20.2381	20.136	20.8132	20.9155	21.0473	21.0384	21.16	20.8902	21.297	21.6106	21.1262	20.8929	20.9113	21.0627	20.5619	20.7489	21.231	19.9001	20.5191	20.567
P09405	Ncl	48.9	Nucleolin (Protein C23)	22.717	22.8162	22.5914	22.4235	22.7494	22.752	22.7814	22.3652	22.7888	22.5316	21.9192	22.3436	22.5053	22.5682	22.9788	22.6119	22.7914	22.3939	22.7053	22.4807	22.6551	22.7555	23.0914	22.2979	22.4487	22.615	22.3035	22.5686	22.5597	22.8814	21.8219
P09411	Pgk1	78.9	Phosphoglycerate kinase 1 (EC 2.7.2.3)	23.4865	23.2394	23.5921	23.5796	23.6489	23.4159	23.3566	23.668	23.6342	23.5607	23.6417	23.5886	23.1664	23.724	23.1315	23.4982	23.5743	23.7026	23.5493	23.6964	23.5307	23.4688	23.2553	23.6737	22.6881	23.6666	23.2778	23.7149	23.2777	22.9626	23.3765
P09450	Junb	49.1	Transcription factor jun-B (MyD21)	19.1451	18.9369	19.2504	19.1352	18.849	19.5447	19.0108	19.5202	18.5616	19.4716	18.4382	18.1613	17.705	19.0026	18.0759	19.1927	19.2593	18.7889	19.1812	19.1612	19.3226	19.0313	18.7607	19.1189	19.6102	18.7818	19.6396	18.9622	18.2095	20.0163	18.9841
P09470	Ace	30.1	Angiotensin-converting enzyme (ACE) (EC 3.2.1.-) (EC 3.4.15.1) (Dipeptidyl carboxypeptidase I) (Kininase II) (CD antigen CD143) [Cleaved into: Angiotensin-converting enzyme, soluble form]	14.9773	15.039	14.4072	13.1312	14.147	16.5786	14.2012	16.2248	14.2514	16.5507	15.9501	14.7879	14.1978	13.817	16.3944	15.1989	16.3205	14.8354	16.5654	14.5479	15.4019	15.3213	16.2253	15.8627	15.4362	16.2846	15.8646	15.9156	14.312	17.6286	14.7488
P09528	Fth1	67	Ferritin heavy chain (Ferritin H subunit) (EC 1.16.3.1) [Cleaved into: Ferritin heavy chain, N-terminally processed]	16.732	16.7312	16.3606	16.6074	16.9624	19.6942	17.0644	18.2877	16.9473	17.572	21.0808	19.4089	19.237	19.8071	18.8487	16.89	17.7458	17.1724	17.6085	17.352	17.4588	17.5885	18.7108	17.3341	17.3416	19.2965	17.6318	20.5591	18.9757	18.8901	19.2055
P09671	Sod2	79.7	Superoxide dismutase [Mn], mitochondrial (EC 1.15.1.1)	20.0616	20.0198	20.0743	19.9845	19.7803	19.7276	19.611	19.042	19.974	19.584	19.8023	19.7135	19.0114	19.5524	20.284	19.6974	20.1504	19.913	19.8972	19.8006	19.7294	19.6983	19.8409	19.7947	19.258	19.5176	20.1229	19.8804	19.1908	18.8331	18.8743
P09803	Cdh1	51	Cadherin-1 (ARC-1) (Epithelial cadherin) (E-cadherin) (Uvomorulin) (CD antigen CD324) [Cleaved into: E-Cad/CTF1; E-Cad/CTF2; E-Cad/CTF3]	20.9924	21.0869	21.071	21.0261	20.8961	20.8764	20.9006	20.8716	20.913	21.1419	19.804	20.235	20.1803	20.5441	21.2177	20.9606	20.9484	20.9793	21.1411	21.0731	20.8884	20.9865	20.9432	20.5243	21.3034	20.414	21.0761	20.6075	20.1922	20.7458	20.2926
P09925	Surf1	26.1	Surfeit locus protein 1	16.054	16.2686	16.2554	16.3769	15.9455	16.4061	16.2985	16.4479	16.2873	15.4359	15.9886	16.3901	16.1209	16.3227	16.735	16.7315	16.2266	16.2742	15.6296	16.4843	16.4277	16.2367	16.7178	15.983	16.4303	16.5762	16.7212	15.9888	16.263	16.5608	15.9789
P09926	Surf2	42.8	Surfeit locus protein 2 (Surf-2)	15.7804	15.7677	15.8922	15.6454	15.8822	14.4245	15.58	14.61	15.5892	14.5022	15.0084	15.8861	15.5588	15.4485	15.8464	15.1632	15.2684	15.0152	15.4101	15.3083	15.0902	15.5444	15.4992	14.5496	14.3454	15.6967	14.4514	14.428	15.8358	14.1188	14.4273
P0C090	Rc3h2	12	Roquin-2 (EC 2.3.2.27) (Membrane-associated nucleic acid-binding protein) (RING finger and CCCH-type zinc finger domain-containing protein 2) (RING-type E3 ubiquitin transferase Roquin-2)	14.6863	14.6613	14.8587	14.4672	14.4788	13.4631	13.6628	14.7398	13.7814	14.7362	14.2549	14.903	13.559	15.1941	13.4406	14.6373	13.5169	13.6386	14.1992	14.8756	13.5833	14.5591	14.4218	13.4744	13.3823	15.1238	13.474	13.3486	13.6581	13.5093	13.3671
P0C0A3	Chmp6	32	Charged multivesicular body protein 6 (Chromatin-modifying protein 6)	17.7738	17.6411	17.8728	17.8663	18.0254	17.7576	18.0673	17.7634	17.9886	17.6227	18.1092	17.2345	17.508	17.5117	17.6399	18.3842	18.1545	18.09	18.1116	17.9	18.1661	18.0757	18.1196	17.8276	17.0331	17.789	17.5085	17.0092	17.524	17.6891	17.2283
P0C7N9	Psmg4	44.7	Proteasome assembly chaperone 4 (PAC-4) (mPAC4)	15.9502	14.7055	15.7927	14.7626	15.4843	14.6808	15.8409	14.5632	14.577	14.4949	16.6367	15.9686	16.4206	16.6859	14.7627	15.7942	14.6665	14.3335	15.6212	14.6814	14.5904	14.5938	14.4956	16.2687	14.3913	16.5423	14.6138	16.2844	16.7662	14.4838	15.6483
P0C872	Jmjd7	64.2	Bifunctional peptidase and (3S)-lysyl hydroxylase Jmjd7 (EC 1.14.11.63) (EC 3.4.-.-) (JmjC domain-containing protein 7) (Jumonji domain-containing protein 7) (L-lysine (3S)-hydroxylase Jmjd7)	16.7388	16.5869	16.778	16.8908	16.7583	15.8272	16.4497	16.6218	16.4126	16.2147	16.2177	15.8085	16.3207	16.1331	16.5201	16.3783	16.5797	16.834	16.2306	16.4801	16.2951	16.488	16.3253	16.3441	16.7056	15.387	17.1857	15.5734	16.6042	16.8771	16.9282
P0CG14	Derpc	53.7	Decreased expression in renal and prostate cancer protein	16.6917	14.7965	15.6747	15.6821	16.6082	16.9832	16.5653	16.9337	16.8428	16.4367	17.1238	15.735	17.106	17.3229	16.8707	16.869	16.5765	16.9482	16.6367	16.9497	16.938	17.0289	17.0098	16.9825	15.5671	17.1097	16.8523	17.0716	17.1196	17.0919	16.7651
P0DN34	Ndufb1	68.4	NADH dehydrogenase [ubiquinone] 1 beta subcomplex subunit 1 (Complex I-MNLL) (CI-MNLL) (NADH-ubiquinone oxidoreductase MNLL subunit)	18.0636	17.7774	18.0863	17.9401	16.3225	17.914	16.326	18.0403	17.9815	17.6474	17.7461	16.2396	16.1431	17.7057	17.4504	17.9358	16.4	17.9986	17.8852	17.9875	16.326	17.7931	16.3399	16.0471	18.3556	16.1669	18.4151	16.7089	16.2073	17.9917	16.1268
P10107	Anxa1	82.1	Annexin A1 (Annexin I) (Annexin-1) (Calpactin II) (Calpactin-2) (Chromobindin-9) (Lipocortin I) (Phospholipase A2 inhibitory protein) (p35)	23.053	22.9844	23.1005	23.2187	23.2672	23.6777	22.8575	23.1231	23.1261	22.9082	23.0673	21.3364	22.8825	22.7654	23.5139	22.9783	23.2736	23.4742	22.9659	23.5422	23.2941	23.6961	23.3445	22.4679	23.0633	22.5682	22.6196	21.8162	22.8149	23.3898	22.7141
P10126	Eef1a1	77.9	Elongation factor 1-alpha 1 (EF-1-alpha-1) (Elongation factor Tu) (EF-Tu) (Eukaryotic elongation factor 1 A-1) (eEF1A-1)	24.8744	24.8744	24.8744	24.8744	24.8744	24.8744	24.8744	24.8744	24.8744	24.8744	24.8744	24.5893	24.8744	24.8744	24.8744	24.8744	24.8744	24.8744	24.8744	24.8744	24.8744	24.8744	24.8744	24.8744	24.8744	24.8744	24.5833	24.8744	24.8744	24.8744	24.8744
P10287	Cdh3	31.1	Cadherin-3 (Placental cadherin) (P-cadherin)	17.2202	17.2899	17.2189	17.2074	16.6761	16.2981	17.1442	15.247	17.167	17.4446	15.0355	16.2388	15.3857	15.2881	15.5258	16.4969	14.9829	16.8485	17.1164	16.5497	17.2308	15.9401	15.6282	15.3996	16.436	16.0279	15.1648	16.4825	15.0568	15.8687	15.0939
P10417	Bcl2	46.6	Apoptosis regulator Bcl-2	15.7569	15.5723	15.944	15.7201	15.1858	13.7761	13.72	14.7861	14.8737	13.6311	13.5129	13.841	13.6889	13.4796	14.9718	13.5798	13.7995	13.7983	15.5409	13.8409	14.8341	13.8082	13.5031	13.5796	15.8713	13.6061	13.5331	13.6982	13.5655	13.3107	13.5676
P10493	Nid1	74.5	Nidogen-1 (NID-1) (Entactin)	21.2802	21.823	21.487	22.1373	21.3652	22.8647	21.8637	22.3284	22.2855	22.3014	21.4147	21.4276	21.448	20.6718	22.2459	22.4317	22.1122	22.5717	22.1209	22.023	22.8756	22.4711	21.2634	20.9887	21.5248	20.6212	21.7916	21.5078	21.3528	22.0383	20.9972
P10518	Alad	82.4	Delta-aminolevulinic acid dehydratase (ALADH) (EC 4.2.1.24) (Porphobilinogen synthase)	19.7972	19.5282	19.8429	19.8692	19.2699	18.6907	19.5637	19.6889	19.6497	19.2774	19.1817	18.2606	18.6844	18.825	19.6432	19.7588	19.332	19.9407	19.0789	19.6531	19.6782	19.8433	18.6001	18.616	20.1832	18.8536	19.8743	17.9982	18.8461	19.0423	19.3201
P10605	Ctsb	60.8	Cathepsin B (EC 3.4.22.1) (Cathepsin B1) [Cleaved into: Cathepsin B light chain; Cathepsin B heavy chain]	21.4063	21.2285	21.4146	21.3328	21.2106	21.113	20.9691	21.0541	20.6877	20.9267	21.1495	20.972	20.9893	21.1855	21.1828	21.0552	20.8456	21.0061	21.07	21.016	21.2562	20.825	20.9951	20.9078	21.2126	20.873	21.2618	21.1584	20.3297	20.7241	21.3706
P10630	Eif4a2	77.4	Eukaryotic initiation factor 4A-II (eIF-4A-II) (eIF4A-II) (EC 3.6.4.13) (ATP-dependent RNA helicase eIF4A-2)	18.0037	18.0883	18.093	18.7307	18.2239	18.5761	17.746	18.0381	18.1896	18.615	17.8583	18.5631	18.4526	18.8999	18.2717	17.8249	18.2426	18.857	18.3782	18.2234	18.1915	17.7585	17.9915	18.7771	18.4435	18.3222	17.7317	19.1587	18.0046	18.0893	18.3044
P10649	Gstm1	81.2	Glutathione S-transferase Mu 1 (EC 2.5.1.18) (GST 1-1) (GST class-mu 1) (Glutathione S-transferase GT8.7) (pmGT10)	20.968	21.0072	21.0831	21.7725	22.6904	20.3554	22.9843	21.5521	22.6993	20.2911	22.6274	24.8744	24.2597	22.6288	21.0492	22.2955	19.9555	23.3118	20.4735	21.9993	22.3045	22.5854	21.3875	22.0406	21.0806	23.4835	20.0181	22.8415	23.5696	23.1136	23.6225
P10833	Rras	56.4	Ras-related protein R-Ras (EC 3.6.5.-) (p23)	19.3571	19.4881	19.5266	19.506	19.382	19.5369	19.3658	19.8287	19.4188	19.6722	19.4531	18.7503	18.4994	19.1862	18.8245	19.6558	19.7911	19.5376	19.378	19.787	19.9546	19.3994	19.5237	19.7518	19.5037	18.996	19.7831	18.921	19.2223	18.9912	19.8282
P10852	Slc3a2	60.5	4F2 cell-surface antigen heavy chain (4F2hc) (Solute carrier family 3 member 2) (CD antigen CD98)	20.0467	20.0565	19.8724	20.0368	20.6598	21.0406	20.8473	20.7879	20.497	20.894	20.3562	20.368	20.6586	21.1524	22.0004	20.7247	21.248	20.4272	21.3185	20.6824	20.6557	21.061	21.5763	20.6297	19.5577	21.1326	20.3603	21.2163	20.0623	20.5497	19.9192
P10922	H1-0	26.8	Histone H1.0 (Histone H1') (Histone H1(0)) (MyD196) [Cleaved into: Histone H1.0, N-terminally processed]	18.1591	19.5347	19.6397	19.9093	20.2686	19.5763	20.079	20.2079	20.8849	19.2793	19.9523	19.5496	20.4439	19.629	20.0669	20.659	19.596	20.3137	19.0282	19.2077	19.5256	19.5706	19.599	20.1073	20.1366	20.0187	19.7807	19.5067	17.7617	19.2722	20.6409
P10923	Spp1	48.6	Osteopontin (2AR) (Bone sialoprotein 1) (Calcium oxalate crystal growth inhibitor protein) (Early T-lymphocyte activation 1 protein) (Minopontin) (Secreted phosphoprotein 1) (SPP-1)	17.9442	17.6231	18.6704	18.7631	18.9542	17.9833	17.9098	18.1475	18.529	19.1053	17.0645	19.6185	18.9434	17.4543	17.1491	17.0749	18.2008	18.3458	18.9376	18.4444	17.8747	18.3023	17.6128	18.2985	17.3861	18.9976	18.8822	21.1143	19.2954	18.9671	18.5106
P11031	Sub1	58.3	Activated RNA polymerase II transcriptional coactivator p15 (Positive cofactor 4) (PC4) (SUB1 homolog) (Single-stranded DNA-binding protein p9) (p14)	18.0955	18.3758	18.0121	17.7468	18.3994	18.0106	18.3271	17.3847	18.3587	18.1809	17.9212	18.3389	18.4889	17.4456	19.4198	17.7602	17.8773	17.731	17.9155	17.7627	17.8758	18.2105	18.1949	17.1306	17.7715	17.8148	16.6128	18.1486	17.985	19.0546	17.458
P11103	Parp1	36	Poly [ADP-ribose] polymerase 1 (PARP-1) (EC 2.4.2.30) (ADP-ribosyltransferase diphtheria toxin-like 1) (ARTD1) (DNA ADP-ribosyltransferase PARP1) (EC 2.4.2.-) (NAD(+) ADP-ribosyltransferase 1) (ADPRT 1) (Poly[ADP-ribose] synthase 1) (msPARP) (Protein poly-ADP-ribosyltransferase PARP1) (EC 2.4.2.-)	18.1195	18.1413	18.0619	18.0724	18.3045	17.8136	18.5134	18.2048	18.1526	17.9547	18.0308	18.2154	18.7961	18.7925	17.9403	18.4353	18.1352	17.9741	18.0292	17.8972	18.492	18.3011	18.4606	18.666	18.8894	18.6425	18.0592	18.4039	19.0185	18.8532	18.4516
P11157	Rrm2	53.6	Ribonucleoside-diphosphate reductase subunit M2 (EC 1.17.4.1) (Ribonucleotide reductase small chain) (Ribonucleotide reductase small subunit)	17.517	17.4553	17.4393	17.2831	18.4243	18.8865	17.4354	17.7808	17.2303	19.2878	19.0515	20.0111	18.3253	18.756	18.6622	17.4782	18.7064	17.3404	19.1844	17.3668	16.9334	16.4456	18.4001	18.677	17.4397	18.4444	18.205	19.7763	18.4324	17.9573	19.1239
P11214	Plat	57.4	Tissue-type plasminogen activator (t-PA) (t-plasminogen activator) (tPA) (EC 3.4.21.68) [Cleaved into: Tissue-type plasminogen activator chain A; Tissue-type plasminogen activator chain B]	16.6007	16.7764	16.7061	16.5983	16.1169	18.7667	16.1642	16.9157	16.6097	17.1055	15.9651	16.6542	15.0417	17.721	17.2849	16.8318	16.9751	16.6554	16.521	16.686	16.7121	16.8343	17.4911	15.6799	15.624	16.3296	16.2286	18.4367	14.8332	18.8105	14.9569
P11276	Fn1	38.8	Fibronectin (FN) [Cleaved into: Anastellin]	18.3725	18.7815	18.9498	18.3788	17.6806	16.2634	17.4757	16.9707	17.5454	16.6545	15.7772	15.3332	15.6278	15.4144	15.5629	17.5413	15.3796	16.9418	16.1053	17.3545	17.4674	16.9551	15.2698	16.1332	18.2003	15.3769	15.657	15.4365	16.0184	16.6864	15.9727
P11352	Gpx1	75.1	Glutathione peroxidase 1 (GPx-1) (GSHPx-1) (EC 1.11.1.9) (Cellular glutathione peroxidase) (Selenium-dependent glutathione peroxidase 1)	19.8837	20.2568	20.0695	20.0281	19.9449	20.126	19.4124	19.5664	20.0293	20.1642	19.6635	19.2575	18.458	19.514	20.5041	19.52	20.0455	19.8753	20.2471	19.734	19.8441	19.632	20.0086	19.9844	18.6381	19.6921	19.6452	19.8149	18.73	19.8215	19.7217
P11438	Lamp1	23.2	Lysosome-associated membrane glycoprotein 1 (LAMP-1) (Lysosome-associated membrane protein 1) (120 kDa lysosomal membrane glycoprotein) (CD107 antigen-like family member A) (LGP-120) (Lysosomal membrane glycoprotein A) (LGP-A) (P2B) (CD antigen CD107a)	20.7388	21.1231	20.4141	20.2862	19.9068	20.3899	20.7017	19.3716	20.311	20.1273	20.1472	19.3644	19.9642	20.5691	20.5185	19.3488	19.4567	20.3257	20.4131	20.2022	20.5625	19.8769	20.2387	20.7225	20.5851	20.4884	18.1223	20.8842	18.6999	20.367	18.7544
P11531	Dmd	12.3	Dystrophin	16.2428	15.8377	16.4373	16.314	15.8648	17.5651	16.9117	17.6199	17.13	17.5139	16.016	15.2251	15.69	15.4853	15.4129	17.3519	17.8113	17.1912	17.7544	17.605	17.8599	17.5031	17.41	17.2353	16.1603	17.1671	16.3385	15.5841	16.5958	15.4415	17.2333
P11672	Lcn2	38.5	Neutrophil gelatinase-associated lipocalin (NGAL) (Lipocalin-2) (Oncogene 24p3) (24p3) (SV-40-induced 24p3 protein) (Siderocalin LCN2) (p25)	14.8995	19.5222	19.5398	16.9256	18.9038	13.7834	15.3442	13.7493	19.5089	15.1565	15.9547	15.148	14.5287	14.0324	14.592	14.1824	14.694	18.8617	14.8303	14.0567	14.9386	16.4738	15.3269	14.6874	20.9454	14.4332	15.236	14.8236	13.8575	19.533	15.0678
P11688	Itga5	10.3	Integrin alpha-5 (CD49 antigen-like family member E) (Fibronectin receptor subunit alpha) (Integrin alpha-F) (VLA-5) (CD antigen CD49e) [Cleaved into: Integrin alpha-5 heavy chain; Integrin alpha-5 light chain]	17.5232	17.847	17.8346	17.8932	14.9703	14.9441	16.7916	16.9879	14.7848	14.5908	14.7911	17.5539	14.523	14.8123	15.0634	14.8138	14.7065	14.8769	15.0058	16.8253	14.7809	14.7081	14.6839	17.147	14.3874	14.7496	14.4803	14.8302	14.5711	14.5349	14.7513
P11862	Gas2	30.6	Growth arrest-specific protein 2 (GAS-2)	11.4759	11.7735	11.6331	11.5794	11.5061	11.4978	11.6556	11.4655	11.5376	11.3324	14.7762	11.6356	11.5374	14.5864	11.7762	11.8457	11.4601	11.842	11.8278	11.5769	11.5539	11.8045	11.4357	14.887	11.5686	11.5248	11.6166	11.6834	11.3548	15.1673	14.0783
P11930	Nudt19	41.7	Acyl-coenzyme A diphosphatase NUDT19 (EC 3.6.1.-) (Androgen-regulated protein RP2) (Nucleoside diphosphate-linked moiety X motif 19) (Nudix motif 19) (Renal CoA diphosphohydrolase) (Testosterone-regulated RP2 protein) (RP2p)	17.022	16.6313	16.6723	16.1154	16.5949	16.2271	16.8946	14.8559	16.696	15.0082	14.9369	16.8428	15.0416	14.9296	17.0633	15.6722	16.2307	16.7649	16.3549	16.0831	15.8813	16.3742	15.624	16.0173	14.6064	15.0392	15.0718	16.1204	14.5977	14.7997	16.0583
P11983	Tcp1	81.3	T-complex protein 1 subunit alpha (TCP-1-alpha) (CCT-alpha) (Tailless complex polypeptide 1A) (TCP-1-A) (Tailless complex polypeptide 1B) (TCP-1-B)	21.0887	20.9871	21.0523	21.0124	21.3933	20.6694	21.2826	21.0027	21.3372	20.9592	20.8999	20.7277	20.8807	20.6855	21.3445	21.0745	21.0469	21.0668	20.8862	21.0502	20.9563	21.2722	21.1374	20.7384	21.0669	20.9264	20.9733	20.6036	20.7839	20.9896	20.4887
P12023	App	47.4	Amyloid-beta precursor protein (ABPP) (APP) (Alzheimer disease amyloid A4 protein homolog) (Alzheimer disease amyloid protein) (Amyloid precursor protein) (Amyloid-beta (A4) precursor protein) (Amyloid-beta A4 protein) (Amyloidogenic glycoprotein) (AG) [Cleaved into: N-APP; Soluble APP-alpha (S-APP-alpha); Soluble APP-beta (S-APP-beta); C99 (APP-C99) (Beta-secretase C-terminal fragment) (Beta-CTF…	18.5098	18.417	18.3564	18.4021	17.9582	18.0007	18.3355	18.2294	17.8421	17.6682	17.4913	16.6583	18.4032	17.4833	17.851	18.1864	18.4389	18.2476	17.8114	18.2728	18.4327	18.2859	17.9089	17.7886	18.4095	17.4538	18.1846	16.6839	18.5012	17.5933	17.7797
P12265	Gusb	44.9	Beta-glucuronidase (EC 3.2.1.31)	18.6567	19.2229	18.7858	18.7745	18.6885	17.765	18.1863	18.0655	18.4162	17.6169	17.6071	17.2622	17.0906	17.7395	18.4126	18.3211	17.2522	18.3211	17.8499	18.2593	18.4043	18.0682	17.4113	17.7857	18.6508	17.4681	17.1063	17.5348	17.0895	17.0624	17.6364
P12367	Prkar2a	41.1	cAMP-dependent protein kinase type II-alpha regulatory subunit	17.8816	17.7304	17.944	17.7879	17.7041	18.2762	18.2328	18.0964	17.9476	18.4208	17.7982	18.2616	17.3394	17.9388	18.1073	18.2884	18.4018	18.2379	18.3853	18.0492	18.0953	18.2116	18.525	18.6492	17.1045	18.2123	17.9438	18.3862	17.5371	17.6955	17.8784
P12382	Pfkl	69.6	ATP-dependent 6-phosphofructokinase, liver type (ATP-PFK) (PFK-L) (EC 2.7.1.11) (6-phosphofructokinase type B) (Phosphofructo-1-kinase isozyme B) (PFK-B) (Phosphohexokinase)	20.9604	20.8065	20.997	20.9384	21.2066	20.4163	20.7636	20.6728	21.0665	20.6191	20.2316	20.328	20.1489	20.1595	20.9231	20.6981	20.4921	21.0356	20.7	20.8542	20.4963	20.7893	20.3246	20.3112	19.7005	20.0632	20.2157	20.277	20.2597	19.7819	20.0654
P12388	Serpinb2	42.7	Plasminogen activator inhibitor 2, macrophage (PAI-2) (Serpin B2)	13.6423	14.1543	14.6729	14.6139	14.8876	13.6786	15.5738	14.4167	14.3826	18.8889	13.0957	13.9072	13.4275	14.4432	14.2736	15.2629	14.1062	15.1681	18.1402	14.6153	15.7297	14.9704	13.6672	13.8495	13.4138	14.7491	14.1641	13.6573	14.3197	13.9636	14.3855
P12399	Ctla2a	48.2	Protein CTLA-2-alpha (Cytotoxic T-lymphocyte-associated protein 2-alpha)	14.8539	14.8595	15.084	15.3082	14.6282	13.6928	18.355	14.4686	18.5688	14.851	14.8023	14.2111	15.2329	13.7435	14.4715	17.4291	14.2804	17.9796	14.1463	17.8612	17.5375	15.662	15.2517	13.7813	20.4805	15.3038	14.4587	14.2093	13.9408	14.101	14.3935
P12787	Cox5a	65.1	Cytochrome c oxidase subunit 5A, mitochondrial (Cytochrome c oxidase polypeptide Va)	20.9887	21.0112	20.8812	20.7539	20.972	21.3331	21.3697	20.7985	20.9917	20.4485	20.2226	20.5716	20.5077	20.541	21.1601	20.8769	20.8973	20.7678	21.1369	21.2354	21.0081	21.0811	21.1465	20.8527	21.0467	20.7516	20.7058	20.4415	20.3101	20.4489	19.9826
P12815	Pdcd6	78	Programmed cell death protein 6 (ALG-257) (Apoptosis-linked gene 2 protein) (ALG-2) (PMP41)	20.2812	20.3215	20.378	20.1061	20.3737	20.2521	19.9014	19.4825	19.8241	20.0368	19.2086	19.3424	19.293	18.9213	20.3957	19.5382	19.7716	19.8721	20.1388	19.8911	19.622	20.0165	20.1435	19.2256	18.9793	19.0092	18.993	19.5087	19.1413	19.3523	18.7872
P12849	Prkar1b	22.8	cAMP-dependent protein kinase type I-beta regulatory subunit	13.1675	13.2991	13.3609	12.9377	13.2809	12.9816	12.9274	13.0604	13.1184	13.1855	15.5592	12.9238	13.1647	15.7494	15.5021	13.3583	13.1027	13.0799	13.2281	13.2159	13.2984	12.964	13.2749	13.1774	13.2726	13.2903	15.18	16.3919	12.9767	15.803	15.273
P12970	Rpl7a	53.8	60S ribosomal protein L7a (Surfeit locus protein 3)	22.2634	22.3234	22.4442	22.2066	22.0614	22.1141	22.4272	22.4714	22.3202	22.5197	22.2704	22.2705	22.3466	22.4074	22.084	22.3677	22.2726	22.3314	22.3525	22.2976	22.2101	22.2973	22.5713	22.3343	22.3978	22.4702	22.1281	21.9725	22.3927	22.2083	22.212
P13405	Rb1	18.3	Retinoblastoma-associated protein (p110-RB1) (pRb) (Rb) (pp105)	16.7063	16.7203	16.4431	15.2628	16.4919	15.1973	16.137	16.1745	16.3936	15.2283	16.4323	16.5309	16.4594	16.8307	16.4834	16.7061	16.1746	16.2396	16.6299	15.9823	16.0593	16.5991	16.3237	16.5153	15.1395	16.3304	15.2501	16.3561	16.2056	15.4555	16.321
P13439	Umps	85.2	Uridine 5'-monophosphate synthase (UMP synthase) [Includes: Orotate phosphoribosyltransferase (OPRTase) (EC 2.4.2.10); Orotidine 5'-phosphate decarboxylase (EC 4.1.1.23) (OMPdecase)]	17.9433	18.0049	17.8089	17.8756	17.9903	17.4745	18.1714	17.5133	17.8755	17.6179	18.1022	18.1474	18.2084	18.4123	17.6258	17.8436	17.704	17.4035	17.5123	17.5333	17.478	17.7638	18.2413	18.2002	17.4441	18.3639	17.3693	18.1259	18.2548	18.4983	17.7336
P13595	Ncam1	15.2	Neural cell adhesion molecule 1 (N-CAM-1) (NCAM-1) (CD antigen CD56)	16.5156	16.5878	17.4599	16.8312	15.3522	14.626	13.5608	13.7242	16.0451	13.741	13.7991	13.2946	14.9125	13.4639	13.5932	15.0927	14.1448	14.704	14.7062	13.9667	13.6455	14.5685	14.5418	14.5989	14.6729	14.5296	13.3759	14.7341	13.3323	15.1197	15.6327
P13597	Icam1	19.7	Intercellular adhesion molecule 1 (ICAM-1) (MALA-2) (MyD10) (CD antigen CD54)	18.6741	18.7351	18.4358	17.6023	18.1083	16.7565	17.143	16.6389	18.0963	15.8135	17.4698	15.5807	15.8359	16.884	16.7653	17.0853	15.2188	17.1056	16.2013	17.1214	16.7106	17.2205	16.5215	17.1649	15.7823	16.8817	15.4349	16.8678	17.1075	15.6387	17.3175
P13705	Msh3	15.1	DNA mismatch repair protein Msh3 (Protein repair-1) (REP-1) (Protein repair-3) (REP-3)	16.1296	15.9366	14.7452	14.5037	15.3134	15.4398	15.5977	15.9199	14.5704	15.3775	14.6723	14.3609	15.5244	16.2183	15.4442	14.5134	15.6063	15.8284	15.7327	15.7179	14.4104	15.4662	16.1822	14.5033	14.4948	15.6943	15.2764	14.3795	16.1392	14.7842	15.609
P13707	Gpd1	60.7	Glycerol-3-phosphate dehydrogenase [NAD(+)], cytoplasmic (GPD-C) (GPDH-C) (EC 1.1.1.8)	20.0861	20.3556	20.4836	20.4662	20.8252	19.6925	19.8828	18.7588	19.9895	19.9886	19.4185	17.0928	19.9094	17.3774	19.1838	19.4664	18.5322	20.1925	20.2528	19.6045	19.5337	19.4818	16.7318	17.3934	19.1685	16.9157	18.5435	17.3089	19.2356	18.4377	20.0932
P13745	Gsta1	73.5	Glutathione S-transferase A1 (EC 2.5.1.18) (13-hydroperoxyoctadecadienoate peroxidase) (EC 1.11.1.-) (Androst-5-ene-3,17-dione isomerase) (EC 5.3.3.-) (GST class-alpha member 1) (Glutathione S-transferase Ya) (Glutathione S-transferase Ya1) [Cleaved into: Glutathione S-transferase A1, N-terminally processed]	15.9165	15.8818	16.1225	15.8661	16.7761	15.7822	15.6915	15.7882	17.381	16.1422	18.1104	19.5941	17.9576	18.0439	17.8799	16.0879	15.5958	17.0063	15.8606	16.083	16.0702	16.2808	18.1376	18.085	15.7935	18.4216	16.9587	19.8131	16.8846	17.4921	16.6707
P13808	Slc4a2	16.6	Anion exchange protein 2 (AE 2) (Anion exchanger 2) (Band 3-related protein) (B3RP) (Non-erythroid band 3-like protein) (Solute carrier family 4 member 2)	14.2811	14.232	14.4316	14.1689	15.8734	15.8793	14.092	13.8514	14.1271	14.2144	16.3078	15.7939	15.5334	15.8527	15.7154	13.945	14.2211	14.2942	15.4532	14.1584	14.6047	14.1337	15.8401	15.6398	13.7122	15.2448	14.037	16.351	14.0698	14.0958	15.2774
P13864	Dnmt1	48.5	DNA (cytosine-5)-methyltransferase 1 (Dnmt1) (Met-1) (EC 2.1.1.37) (DNA methyltransferase MmuI) (DNA MTase MmuI) (M.MmuI) (MCMT)	17.6299	17.4939	17.4772	17.2801	17.7956	18.0467	17.7405	18.03	17.3856	18.309	17.6814	17.8897	18.0523	18.396	18.0122	17.8181	18.4083	17.4214	18.3157	17.6813	17.4161	17.3064	18.0077	18.469	18.0412	18.3574	18.0112	18.0619	18.4147	18.7773	18.2432
P14069	S100a6	75.3	Protein S100-A6 (5B10) (Calcyclin) (Prolactin receptor-associated protein) (S100 calcium-binding protein A6)	21.0392	20.8707	20.4448	20.7407	20.8422	21.5863	21.1316	21.5655	21.4457	21.9652	22.3078	21.3803	22.3388	21.7589	21.3399	21.3463	21.1474	21.191	21.4519	21.5161	21.6865	20.8379	21.1231	21.3463	20.3163	22.117	21.2716	21.8707	22.136	22.2613	22.0126
P14094	Atp1b1	50.3	Sodium/potassium-transporting ATPase subunit beta-1 (Sodium/potassium-dependent ATPase subunit beta-1)	20.1116	20.0063	19.9215	19.6556	20.1579	20.6056	20.1323	19.1818	20.1487	19.3432	20.2452	20.7096	21.2267	19.9942	20.3752	19.6164	19.7761	19.769	20.2189	19.5204	19.7582	20.0473	20.0668	19.4953	18.7826	20.1302	19.0751	20.8584	20.3623	19.3969	19.3993
P14115	Rpl27a	54.7	60S ribosomal protein L27a (L29)	21.0267	20.8174	20.5266	20.7713	20.8496	20.7928	21.0038	20.8625	21.1427	20.8197	20.5889	20.6994	21.0623	20.9244	20.6437	20.8972	20.9043	21.0403	20.8052	21.0331	20.5362	21.0202	20.8077	20.2988	17.8474	21.0806	19.3374	20.7505	21.1902	19.7357	20.3457
P14131	Rps16	69.2	40S ribosomal protein S16	21.7391	21.7141	21.8783	21.7927	21.7165	21.7487	21.934	22.0702	21.498	21.8292	21.8271	21.7493	22.0138	22.0525	21.4311	22.0101	21.9702	21.9064	21.7405	21.8544	22.0321	21.9402	21.9996	21.886	21.9191	22.0392	21.2935	21.4867	21.9474	21.6638	21.948
P14148	Rpl7	60	60S ribosomal protein L7	21.4112	21.6499	21.6212	21.5738	21.3362	21.2107	21.4916	21.7426	21.4164	21.5541	21.597	21.3995	21.5665	21.4667	21.2635	21.5697	21.3769	21.3218	21.3478	21.4672	21.5247	21.4116	21.5869	21.3368	21.6396	21.7967	21.6981	21.1196	21.8597	21.7507	21.5937
P14152	Mdh1	35.3	Malate dehydrogenase, cytoplasmic (EC 1.1.1.37) (Cytosolic malate dehydrogenase)	22.3071	22.1087	22.3824	22.3884	22.3283	21.4192	22.0565	21.9247	22.028	22.0098	22.1346	21.8373	21.5806	21.5921	21.9425	21.7791	21.7749	22.1537	22.1515	21.9194	21.5708	21.9899	21.4107	22.0694	21.6092	21.7615	21.51	21.4504	21.7845	21.3402	21.9655
P14206	Rpsa	64.1	40S ribosomal protein SA (37 kDa laminin receptor precursor) (37LRP) (37 kDa oncofetal antigen) (37/67 kDa laminin receptor) (LRP/LR) (67 kDa laminin receptor) (67LR) (Laminin receptor 1) (LamR) (Laminin-binding protein precursor p40) (LBP/p40) (OFA/iLRP)	22.0005	22.0372	21.8681	21.7015	22.2043	21.8201	22.0368	21.4942	22.0888	21.5737	21.4636	21.6971	21.6972	21.3561	22.5305	21.792	21.894	21.7101	21.9728	21.973	21.877	22.0667	21.9735	21.2806	21.5127	21.6946	21.0627	21.5196	21.4448	21.2573	21.1371
P14404	Mecom	31.9	Histone-lysine N-methyltransferase MECOM (EC 2.1.1.367) (Ecotropic virus integration site 1 protein) (EVI-1) (MDS1 and EVI1 complex locus protein) (Myelodysplasia syndrome 1 protein homolog)	15.2397	15.1057	15.048	14.9937	15.2237	16.7464	15.0142	16.007	15.0558	16.663	16.0026	17.0322	14.8438	17.0637	16.486	15.1496	16.764	15.2363	16.7403	15.1619	15.0222	14.8572	16.7329	16.9362	14.8858	17.1922	16.724	16.6272	15.1462	16.882	14.7787
P14576	Srp54	66.9	Signal recognition particle 54 kDa protein (SRP54) (EC 3.6.5.-)	19.1546	18.9913	19.0249	19.1408	19.3904	18.9113	19.2567	19.1324	19.2344	19.547	19.0657	19.0143	18.9802	18.6542	19.158	19.0592	19.0199	19.1881	19.4793	19.0573	19.1541	19.1885	18.8309	19.0395	19.2056	18.4848	18.4358	18.9519	18.8392	17.8322	18.8207
P14602	Hspb1	58.9	Heat shock protein beta-1 (HspB1) (Growth-related 25 kDa protein) (Heat shock 25 kDa protein) (HSP 25) (Heat shock 27 kDa protein) (HSP 27) (p25)	15.6753	15.2878	16.0842	15.1123	17.5462	15.8004	15.4413	15.1282	14.7941	15.2537	18.1468	16.5261	18.9598	17.4911	16.644	15.0899	14.9366	14.9801	14.9107	15.0826	14.9715	16.0755	16.1593	15.2166	14.9956	15.9819	15.064	15.0784	17.1971	17.837	15.5395
P14685	Psmd3	61.5	26S proteasome non-ATPase regulatory subunit 3 (26S proteasome regulatory subunit RPN3) (26S proteasome regulatory subunit S3) (Proteasome subunit p58) (Transplantation antigen P91A) (Tum-P91A antigen)	19.534	19.5039	19.5773	19.6186	19.6214	19.2628	19.6373	19.4575	19.5478	19.6348	19.294	19.1474	19.3819	19.2025	19.4437	19.4795	19.4468	19.5094	19.443	19.405	19.5746	19.6645	19.5172	19.136	19.7738	19.3534	19.3338	19.1778	19.4554	19.0946	18.8348
P14733	Lmnb1	66.3	Lamin-B1	18.9625	19.3719	19.305	19.1199	19.6806	19.0558	19.4814	19.7021	19.5875	18.9611	18.6475	19.289	19.4532	18.7872	19.6281	19.6797	19.8599	19.0307	18.93	19.0805	19.4759	19.5276	19.6536	19.7416	19.8709	19.4375	19.154	19.1418	19.4943	18.7897	17.9888
P14824	Anxa6	61.8	Annexin A6 (67 kDa calelectrin) (Annexin VI) (Annexin-6) (Calphobindin-II) (CPB-II) (Chromobindin-20) (Lipocortin VI) (Protein III) (p68) (p70)	20.801	20.9543	20.9038	21.0388	20.5077	19.9283	20.3526	20.4847	20.2989	19.825	19.0642	16.4285	17.2358	19.3874	20.0172	20.5047	20.3277	20.5207	19.6562	20.8429	20.1121	20.4539	19.8493	19.4121	19.8266	17.6552	19.3814	17.0776	18.8518	19.5412	19.5888
P14869	Rplp0	63.4	60S acidic ribosomal protein P0 (60S ribosomal protein L10E)	23.5571	23.5939	24.0677	23.4694	23.5544	23.4916	23.6516	23.56	23.8535	23.6033	23.3256	23.2995	23.3858	23.5521	23.7077	23.687	23.7514	23.5464	23.6413	23.5792	23.7436	23.7573	23.7643	23.5636	24.0978	23.5214	23.5297	23.232	23.489	23.3572	23.278
P14873	Map1b	43.4	Microtubule-associated protein 1B (MAP-1B) (MAP1(X)) (MAP1.2) [Cleaved into: MAP1B heavy chain; MAP1 light chain LC1]	18.6193	18.6047	18.7831	18.6334	17.8668	18.7156	17.9611	18.3492	18.1404	18.6053	18.4636	19.2027	18.8831	19.0471	17.1127	18.0688	18.0274	18.4658	18.037	18.5707	18.0814	18.0291	17.8113	17.7606	18.697	18.5003	17.9188	19.227	18.7083	19.191	18.431
P14901	Hmox1	70.2	Heme oxygenase 1 (HO-1) (EC 1.14.14.18) (P32 protein)	16.6586	16.7499	17.2147	16.7367	17.0142	16.8854	16.4188	16.4707	16.1419	17.2638	16.8422	19.114	15.6589	15.7329	15.5026	16.4676	15.5726	16.482	16.9765	16.9877	16.5276	17.4425	16.7103	16.9138	15.8132	15.2232	15.7381	19.7016	15.5135	16.4525	15.58
P15066	Jund	38.4	Transcription factor jun-D	16.7521	16.9913	16.492	16.5034	17.0732	16.7857	16.862	16.5429	17.0351	16.8589	16.2733	16.4726	16.3369	16.146	17.219	16.802	16.9122	16.7996	16.6557	16.47	16.9207	16.6405	17.0011	16.1475	17.8697	15.8804	17.1435	17.018	15.8603	16.4729	15.5424
P15105	Glul	38.6	Glutamine synthetase (GS) (EC 6.3.1.2) (Glutamate--ammonia ligase) (Palmitoyltransferase GLUL) (EC 2.3.1.225)	13.2897	14.5562	15.4628	15.3365	14.0087	17.0682	13.8014	15.9351	13.9911	16.7704	17.2291	19.0664	17.083	17.317	16.9628	15.7345	16.2724	14.7187	17.0162	14.9361	14.0107	14.7476	16.623	16.8669	15.6586	17.5262	14.4955	19.0151	16.6503	14.2119	18.0601
P15119	Mcpt2	37.3	Mast cell protease 2 (mMCP-2) (EC 3.4.21.-)	14.0007	13.2014	14.0434	14.8083	12.8364	14.2976	13.3443	13.4213	14.2031	13.399	14.3469	18.178	13.2719	15.9289	13.533	14.5688	13.2918	13.791	14.5153	12.9205	13.9832	14.2474	12.7189	16.8221	14.6418	16.8002	13.6061	16.6787	12.9504	14.8678	15.2454
P15261	Ifngr1	41.5	Interferon gamma receptor 1 (IFN-gamma receptor 1) (IFN-gamma-R1) (Interferon gamma receptor alpha-chain) (IFN-gamma-R-alpha) (CD antigen CD119)	16.2191	15.7871	15.9546	15.9679	15.6337	14.853	16.0402	16.0287	16.8594	14.7377	14.4493	14.4043	14.5061	15.0544	15.9177	15.8588	15.752	15.9172	14.6166	16.1263	16.1914	16.1675	15.4005	14.5289	15.6996	14.6797	14.943	14.7787	14.884	14.0658	14.4405
P15327	Bpgm	52.9	Bisphosphoglycerate mutase (BPGM) (EC 5.4.2.4) (2,3-bisphosphoglycerate mutase, erythrocyte) (2,3-bisphosphoglycerate synthase) (EC 5.4.2.11) (BPG-dependent PGAM)	14.8611	14.8907	15.0497	14.9199	15.8005	17.3538	14.9326	14.8495	15.7511	16.4247	16.1488	14.8799	15.8572	16.7406	16.1264	14.9107	16.0916	15.8756	16.5993	15.8822	15.5888	16.0084	15.947	14.7763	14.6015	14.6892	16.319	14.537	14.6509	16.1661	17.6503
P15379	Cd44	30.1	CD44 antigen (Extracellular matrix receptor III) (ECMR-III) (GP90 lymphocyte homing/adhesion receptor) (HUTCH-I) (Hermes antigen) (Hyaluronate receptor) (Lymphocyte antigen 24) (Ly-24) (Phagocytic glycoprotein 1) (PGP-1) (Phagocytic glycoprotein I) (PGP-I) (CD antigen CD44)	22.0909	21.8571	22.1611	21.8813	21.1366	20.7494	21.4785	21.7714	21.5159	21.1175	20.9348	20.3481	20.5631	20.8867	20.5732	21.756	21.0586	21.6362	21.2203	21.8467	21.8007	21.4913	20.9508	21.1904	22.2917	20.2788	21.9476	20.0337	20.8774	21.0403	21.3475
P15532	Nme1	82.9	Nucleoside diphosphate kinase A (NDK A) (NDP kinase A) (EC 2.7.4.6) (Metastasis inhibition factor NM23) (NDPK-A) (Tumor metastatic process-associated protein) (nm23-M1)	22.0662	21.9282	21.9687	22.0767	21.9681	21.756	22.1256	21.8747	21.5599	21.567	21.8497	21.7731	21.9587	22.041	20.9935	22.063	21.7825	22.0085	21.5842	21.9116	21.8516	21.8796	22.0311	22.1321	22.0988	22.2901	21.7607	21.1919	22.0872	21.9109	21.6986
P15535	B4galt1	42.4	Beta-1,4-galactosyltransferase 1 (Beta-1,4-GalTase 1) (Beta4Gal-T1) (b4Gal-T1) (EC 2.4.1.-) (Beta-N-acetylglucosaminyl-glycolipid beta-1,4-galactosyltransferase) (Beta-N-acetylglucosaminylglycopeptide beta-1,4-galactosyltransferase) (EC 2.4.1.38) (Lactose synthase A protein) (EC 2.4.1.22) (N-acetyllactosamine synthase) (EC 2.4.1.90) (Nal synthase) (Neolactotriaosylceramide beta-1,4-galactosyltran…	16.6549	16.0414	15.8778	15.7456	15.7793	17.4441	15.8308	16.2188	16.778	15.6483	16.1807	16.0279	16.1153	16.1622	16.8651	17.0062	16.873	16.2795	16.8388	16.5692	16.723	16.2701	16.446	15.9525	15.3928	16.245	15.1813	15.6976	14.6085	14.907	15.7099
P15626	Gstm2	82.6	Glutathione S-transferase Mu 2 (EC 2.5.1.18) (GST 5-5) (GST class-mu 2) (Glutathione S-transferase pmGT2)	18.5885	18.7882	18.474	19.5077	21.0101	17.3259	20.6864	18.6387	20.2688	17.1255	17.8684	22.2889	18.9754	18.2627	17.9773	19.6678	16.4871	21.3458	17.8835	19.4787	19.9613	20.4349	17.5494	17.6577	18.8026	19.0973	15.6317	18.3497	18.7291	18.8213	20.2506
P15920	Atp6v0a2	17.9	V-type proton ATPase 116 kDa subunit a2 (V-ATPase 116 kDa subunit a2) (Immune suppressor factor J6B7) (ISF) (Lysosomal H(+)-transporting ATPase V0 subunit a2) (ShIF) (Vacuolar proton translocating ATPase 116 kDa subunit a isoform 2)	15.5819	15.1742	15.359	15.4792	15.1092	15.8899	15.1991	15.8046	15.3235	15.7551	15.5089	15.0955	15.2282	15.8559	15.3292	15.6263	15.4466	15.3778	15.8723	15.5253	15.5287	15.3547	15.3493	15.9876	15.2569	15.5702	15.8533	15.443	14.8627	14.2719	15.0532
P16045	Lgals1	89.6	Galectin-1 (Gal-1) (14 kDa lectin) (Beta-galactoside-binding lectin L-14-I) (Galaptin) (Lactose-binding lectin 1) (Lectin galactoside-binding soluble 1) (S-Lac lectin 1)	20.6124	20.4883	20.606	20.3996	18.5332	21.8336	20.7612	20.2757	20.0841	20.383	21.8573	21.6821	22.2914	21.2002	19.5665	20.4512	20.9215	19.9219	20.5339	20.0535	19.8203	20.2611	21.2538	21.9724	19.945	21.4613	20.0899	21.773	21.4886	20.1551	21.4635
P16056	Met	28.6	Hepatocyte growth factor receptor (HGF receptor) (EC 2.7.10.1) (HGF/SF receptor) (Proto-oncogene c-Met) (Scatter factor receptor) (SF receptor) (Tyrosine-protein kinase Met)	16.6184	16.4973	16.3985	16.5562	15.7184	15.9981	16.5681	16.1715	16.6399	16.0616	16.0772	15.6325	16.4562	16.5302	16.2756	16.5769	16.1675	16.5965	15.8775	16.6084	16.3124	16.2439	16.0909	16.0471	16.0954	16.0883	16.2791	15.7623	16.5321	15.8521	16.5431
P16110	Lgals3	35.6	Galectin-3 (Gal-3) (35 kDa lectin) (Carbohydrate-binding protein 35) (CBP 35) (Galactose-specific lectin 3) (IgE-binding protein) (L-34 galactoside-binding lectin) (Laminin-binding protein) (Lectin L-29) (Mac-2 antigen)	20.8092	20.4642	20.64	20.6668	21.3158	19.9357	20.5566	20.3274	20.6758	19.2068	20.4814	21.0023	20.6896	21.5238	20.6232	20.4576	20.2774	20.7054	19.4927	20.3246	20.5595	20.6413	20.8246	20.3296	19.7558	20.5353	20.374	21.0558	20.1552	20.0227	20.5771
P16125	Ldhb	35.6	L-lactate dehydrogenase B chain (LDH-B) (EC 1.1.1.27) (LDH heart subunit) (LDH-H)	18.7564	18.728	18.6854	19.155	17.3583	15.6362	16.4655	14.1759	17.231	15.0232	13.7237	15.2942	13.6143	13.6349	14.9592	14.3123	14.9764	13.5905	14.8102	17.0569	15.1171	14.502	13.9265	13.9624	18.1979	14.5104	13.9574	13.2382	14.323	13.5071	15.0874
P16330	Cnp	34	2',3'-cyclic-nucleotide 3'-phosphodiesterase (CNP) (CNPase) (EC 3.1.4.37)	17.9005	17.8189	17.6979	17.7053	17.5211	16.4864	17.8148	17.6346	17.7783	17.1899	16.3783	17.2681	16.5979	17.2044	17.2058	17.9954	17.2164	17.9713	17.7427	17.999	17.5591	17.8016	17.3246	18.3043	16.54	17.6003	17.3766	17.0169	16.848	16.2528	16.9614
P16332	Mmut	54.1	Methylmalonyl-CoA mutase, mitochondrial (MCM) (EC 5.4.99.2) (Methylmalonyl-CoA isomerase)	18.418	18.2906	18.1962	18.0882	18.3636	18.1869	18.4349	17.8562	18.4047	17.7465	18.084	18.0555	17.6363	17.7374	18.3638	18.3352	18.2834	18.1485	18.3317	18.4777	18.5571	18.5011	18.5659	17.7381	17.3508	18.174	17.4145	17.8546	17.6017	17.048	17.7625
P16382	Il4r	16.9	Interleukin-4 receptor subunit alpha (IL-4 receptor subunit alpha) (IL-4R subunit alpha) (IL-4R-alpha) (IL-4RA) (CD antigen CD124) [Cleaved into: Soluble interleukin-4 receptor subunit alpha (Soluble IL-4 receptor subunit alpha) (Soluble IL-4R-alpha) (sIL4Ralpha/prot) (IL-4-binding protein) (IL4-BP)]	15.0955	14.544	15.0242	13.6029	13.5455	14.8658	14.4704	14.8917	13.6548	13.7165	13.3293	13.4874	13.5643	13.639	14.8935	13.8383	14.6865	13.8169	14.7206	14.831	14.5053	14.6911	14.4852	13.424	13.3302	13.5122	15.2532	13.3851	13.2902	13.4377	13.4706
P16460	Ass1	38.8	Argininosuccinate synthase (EC 6.3.4.5) (Citrulline--aspartate ligase)	17.9721	18.1072	18.4692	18.2127	18.4182	15.3654	16.6529	15.5855	17.7174	16.3634	15.6073	15.626	15.3255	16.0779	16.5735	16.4292	15.681	17.5326	16.8114	17.055	16.2688	16.4516	16.7285	16.6321	15.998	15.6193	15.1664	15.5152	15.3134	16.5195	15.5328
P16546	Sptan1	68.9	Spectrin alpha chain, non-erythrocytic 1 (Alpha-II spectrin) (Fodrin alpha chain)	19.505	19.5331	19.5014	19.5143	19.5272	19.8104	19.8254	20.0725	19.7237	19.4965	19.7928	19.7158	19.5534	20.0926	19.9514	20.1313	20.2238	19.7076	19.4034	19.8073	20.0357	19.7117	20.0857	20.2551	20.1988	20.1534	20.387	19.4808	19.9208	20.1936	19.3258
P16675	Ctsa	41.4	Lysosomal protective protein (EC 3.4.16.5) (Carboxypeptidase C) (Carboxypeptidase L) (Cathepsin A) (Protective protein cathepsin A) (PPCA) (Protective protein for beta-galactosidase) [Cleaved into: Lysosomal protective protein 32 kDa chain; Lysosomal protective protein 20 kDa chain]	18.3303	18.5708	18.3818	18.2433	18.132	17.6609	18.1352	17.7276	17.6139	17.5107	18.3098	18.134	18.7355	18.6799	17.8589	17.827	17.3399	17.8174	17.7606	17.6503	17.9782	17.9069	17.8998	18.501	17.616	18.3553	17.0768	17.8609	18.291	17.5186	18.1842
P16951	Atf2	34.1	Cyclic AMP-dependent transcription factor ATF-2 (cAMP-dependent transcription factor ATF-2) (Activating transcription factor 2) (MXBP protein) (cAMP response element-binding protein CRE-BP1)	16.6528	16.8217	16.5923	16.3716	16.8529	16.1827	16.9239	16.2813	16.9532	16.2891	16.2326	16.618	16.3806	16.2404	16.4806	16.4013	16.5142	16.4481	16.3579	16.4735	16.4379	16.4931	16.9139	16.3875	16.523	16.2648	15.9375	17.0415	16.2945	16.1409	16.0007
P17047	Lamp2	11.8	Lysosome-associated membrane glycoprotein 2 (LAMP-2) (Lysosome-associated membrane protein 2) (CD107 antigen-like family member B) (Lysosomal membrane glycoprotein type B) (LGP-B) (CD antigen CD107b)	20.3127	20.3711	20.3443	20.3107	19.9958	20.4431	19.8655	19.8181	20.0406	20.2336	19.1078	19.2625	18.3053	19.52	20.1613	19.9909	19.8552	20.1322	20.2432	19.8345	20.1423	19.7256	19.6008	19.2894	19.3	19.673	19.3558	19.6597	18.1379	18.8259	19.3311
P17095	Hmga1	30.8	High mobility group protein HMG-I/HMG-Y (HMG-I(Y)) (High mobility group AT-hook protein 1) (High mobility group protein A1)	14.2485	14.7729	14.6655	13.8765	14.651	19.6065	13.497	20.0754	14.5173	13.3213	13.394	14.8024	14.0436	14.2238	15.2255	14.0529	14.643	14.9077	19.3691	13.8785	14.7987	14.3234	14.2215	13.3583	14.7303	14.3876	21.8693	20.0464	14.9731	14.2382	15.1176
P17125	Tgfb3	39.5	Transforming growth factor beta-3 proprotein [Cleaved into: Latency-associated peptide (LAP); Transforming growth factor beta-3 (TGF-beta-3)]	16.8514	16.3399	16.4818	15.8695	15.8605	14.8171	16.2594	16.0138	16.5922	14.831	14.5526	14.7238	16.4131	14.5528	14.9523	16.1917	14.7959	15.857	14.8981	16.1169	15.7975	16.0655	14.6442	15.8509	14.8903	14.7439	14.5057	14.6495	15.8576	14.4057	15.9852
P17426	Ap2a1	49.9	AP-2 complex subunit alpha-1 (100 kDa coated vesicle protein A) (Adaptor protein complex AP-2 subunit alpha-1) (Adaptor-related protein complex 2 subunit alpha-1) (Alpha-adaptin A) (Alpha1-adaptin) (Clathrin assembly protein complex 2 alpha-A large chain) (Plasma membrane adaptor HA2/AP2 adaptin alpha A subunit)	18.1658	18.2367	18.1738	17.9701	18.1801	18.0933	18.0965	17.5795	18.1953	17.9392	17.6509	17.2862	17.7196	17.1424	18.3695	17.9073	17.7857	17.8892	18.2435	17.9641	17.9918	18.2723	18.0929	17.3238	17.4433	17.2779	16.6556	17.6718	17.0077	16.7269	17.1995
P17427	Ap2a2	54.6	AP-2 complex subunit alpha-2 (100 kDa coated vesicle protein C) (Adaptor protein complex AP-2 subunit alpha-2) (Adaptor-related protein complex 2 subunit alpha-2) (Alpha-adaptin C) (Alpha2-adaptin) (Clathrin assembly protein complex 2 alpha-C large chain) (Plasma membrane adaptor HA2/AP2 adaptin alpha C subunit)	19.6821	19.6891	19.8247	19.6256	19.9782	19.0478	19.654	19.4298	19.7839	19.1479	19.3537	18.4958	18.9144	19.0092	19.2385	19.627	19.3415	19.5792	19.2977	19.5385	19.6405	19.4898	19.2245	19.2969	19.3652	19.1999	19.6271	18.6479	19.0876	18.6368	19.5662
P17439	Gba	40.6	Lysosomal acid glucosylceramidase (Lysosomal acid GCase) (EC 3.2.1.45) (Acid beta-glucosidase) (Beta-glucocerebrosidase) (Cholesterol glucosyltransferase) (SGTase) (EC 2.4.1.-) (Cholesteryl-beta-glucosidase) (EC 3.2.1.-) (D-glucosyl-N-acylsphingosine glucohydrolase)	16.7351	17.1808	16.7543	16.2075	16.995	16.3168	16.8173	15.6851	17.0276	15.005	15.4948	16.5508	15.4939	15.8964	17.1049	16.3074	15.5584	16.4203	16.241	16.3413	16.0738	16.6364	16.0168	15.6093	16.3564	15.4594	15.4385	17.3028	14.9136	15.1783	14.7838
P17563	Selenbp1	91.7	Methanethiol oxidase (MTO) (EC 1.8.3.4) (56 kDa selenium-binding protein) (SBP56) (SP56) (Selenium-binding protein 1)	20.2471	19.6346	20.4358	20.5131	20.8006	19.2308	20.3823	20.4566	20.5358	19.5241	21.569	19.9827	20.3062	20.8697	19.5039	20.5107	19.3907	21.273	19.4241	20.2828	20.3082	20.384	19.974	20.6008	18.2789	20.6741	19.6376	18.6962	20.1675	18.4889	21.0555
P17710	Hk1	46.1	Hexokinase-1 (EC 2.7.1.1) (Hexokinase type I) (HK I) (Hexokinase, tumor isozyme)	18.5309	18.7919	18.2738	18.4745	18.6384	19.1731	18.4255	18.7546	19.1834	18.7172	18.3367	18.7955	18.2451	18.6968	19.1681	18.7498	18.9232	18.863	18.9962	18.8024	19.0993	18.6988	18.778	18.4576	18.3091	18.7373	19.1768	19.0457	18.2454	18.7881	17.8704
P17751	Tpi1	87	Triosephosphate isomerase (TIM) (EC 5.3.1.1) (Methylglyoxal synthase) (EC 4.2.3.3) (Triose-phosphate isomerase)	23.3578	23.4855	23.4467	23.3986	23.7789	23.4534	23.3844	23.0297	23.5817	23.5232	23.4643	23.4305	23.4592	23.0951	23.55	23.2403	23.393	23.3449	23.77	23.3694	22.9291	23.2794	23.3113	23.0541	21.6307	23.0488	21.9236	23.6445	23.3762	21.8059	23.0535
P17809	Slc2a1	19.9	Solute carrier family 2, facilitated glucose transporter member 1 (Glucose transporter type 1, erythrocyte/brain) (GLUT-1) (GT1)	18.9117	19.037	18.7982	19.0262	19.0638	19.1415	19.5189	19.7446	19.7861	19.5824	19.4011	18.9921	18.6975	18.9892	19.4302	20.1927	19.985	19.6611	19.9083	20.0882	19.7236	20.0554	19.6571	19.1946	18.4819	19.1915	18.4218	19.622	18.7478	18.1659	19.2827
P17918	Pcna	80.8	Proliferating cell nuclear antigen (PCNA) (Cyclin)	20.805	21.1501	20.6142	20.2684	21.0033	19.8966	20.585	20.1193	20.6214	20.5153	20.8876	20.8469	20.9663	20.7921	21.7691	20.3639	20.8177	19.9254	20.8585	20.3415	20.122	20.4415	20.9066	20.3827	20.0737	20.5445	19.9946	21.2659	20.515	20.3268	20.556
P18052	Ptpra	37.9	Receptor-type tyrosine-protein phosphatase alpha (Protein-tyrosine phosphatase alpha) (R-PTP-alpha) (EC 3.1.3.48) (LCA-related phosphatase) (PTPTY-28)	16.3118	16.3122	16.5084	16.4354	16.0411	16.5859	16.3496	16.418	16.6506	16.1387	16.4306	16.6982	16.3995	16.6821	16.6481	16.4687	16.6691	16.5481	16.308	16.6313	16.6597	16.375	16.4911	17.1721	16.2588	16.2642	16.4955	17.2883	16.0469	16.4263	16.9205
P18155	Mthfd2	64.6	Bifunctional methylenetetrahydrofolate dehydrogenase/cyclohydrolase, mitochondrial [Includes: NAD-dependent methylenetetrahydrofolate dehydrogenase (EC 1.5.1.15); Methenyltetrahydrofolate cyclohydrolase (EC 3.5.4.9)]	17.9046	17.8107	17.5816	17.5069	18.0343	19.6367	18.7635	19.0368	18.2005	19.416	19.3258	19.9513	20.0337	20.4453	19.1098	18.8478	19.322	18.4364	19.7702	18.9184	18.9293	18.9419	19.6763	19.4536	18.6654	20.1875	19.0668	19.2187	19.7878	19.2774	19.5566
P18242	Ctsd	60.5	Cathepsin D (EC 3.4.23.5)	21.2445	21.59	21.327	21.1826	21.6757	20.7261	20.9463	20.72	21.1332	20.4401	19.2138	19.7222	19.708	19.6031	20.446	20.873	20.2206	21.1956	20.7831	21.0613	20.9721	20.8977	19.8003	19.8938	20.843	19.9139	20.1975	19.767	19.4573	19.6458	19.5311
P18406	Ccn1	65.4	CCN family member 1 (3CH61) (Cellular communication network factor 1) (Cysteine-rich angiogenic inducer 61) (Insulin-like growth factor-binding protein 10) (IBP-10) (IGF-binding protein 10) (IGFBP-10) (Protein CYR61)	19.0172	19.4263	19.0775	19.2092	17.9308	17.7098	18.2818	18.4565	18.2428	16.8996	16.0537	14.8938	17.656	16.5209	15.6941	18.5837	16.1647	18.2984	15.8758	18.5541	18.4956	18.1277	16.7222	15.7525	18.42	16.5861	15.5815	15.6224	17.5626	17.2797	16.7016
P18572	Bsg	30.6	Basigin (Basic immunoglobulin superfamily) (HT7 antigen) (Membrane glycoprotein gp42) (CD antigen CD147)	20.1702	20.0879	20.1061	20.4689	20.1836	21.1788	20.5784	20.925	20.3373	20.9673	20.0625	20.4688	20.5283	20.7954	21.0038	20.9252	21.3201	20.7537	21.2435	20.7356	20.7491	20.694	20.8768	20.6554	20.7344	20.6704	21.3315	20.4898	20.6779	20.6572	19.9086
P18760	Cfl1	84.9	Cofilin-1 (Cofilin, non-muscle isoform)	22.6478	22.7158	22.6669	22.4718	22.607	22.8311	22.567	22.4024	22.5881	22.5964	22.7662	22.6629	22.8598	22.5952	22.9525	22.4712	22.8035	22.3048	22.7538	22.4628	22.1924	22.5663	22.9872	22.5654	22.7534	22.8114	21.6679	22.9043	22.8273	22.9129	22.3334
P18826	Phka1	12.2	Phosphorylase b kinase regulatory subunit alpha, skeletal muscle isoform (Phosphorylase kinase alpha M subunit)	14.2569	13.296	14.1145	13.3339	17.6798	13.8179	14.571	13.9895	16.0505	13.5558	14.4342	14.1776	13.7177	12.6796	13.3565	14.1538	12.6893	13.9709	13.0649	13.038	13.8699	13.1095	13.2206	13.3079	12.7224	13.6288	15.4082	16.8497	12.4698	13.2328	13.7592
P18828	Sdc1	14.5	Syndecan-1 (SYND1) (CD antigen CD138)	18.9164	18.6795	18.9057	18.9819	19.0696	19.4169	18.9802	20.4044	18.9186	20.0085	17.9999	19.5362	18.4925	17.6431	19.1288	19.6145	20.4668	19.4695	20.0771	19.3014	19.775	19.8225	19.3373	19.8109	18.0458	17.9767	20.4475	19.0103	18.2735	18.5464	17.4562
P19096	Fasn	67.1	Fatty acid synthase (EC 2.3.1.85) (Type I Fatty Acid Synthase) [Includes: [Acyl-carrier-protein] S-acetyltransferase (EC 2.3.1.38); [Acyl-carrier-protein] S-malonyltransferase (EC 2.3.1.39); 3-oxoacyl-[acyl-carrier-protein] synthase (EC 2.3.1.41); 3-oxoacyl-[acyl-carrier-protein] reductase (EC 1.1.1.100); 3-hydroxyacyl-[acyl-carrier-protein] dehydratase (EC 4.2.1.59); Enoyl-[acyl-carrier-protein]…	21.1296	21.0202	21.0069	20.9083	20.9122	20.9812	21.2508	21.0867	20.8074	21.2987	20.8453	21.0377	21.0086	20.6653	21.1008	21.18	20.9373	20.9441	21.7462	21.0291	20.9404	21.277	21.0903	21.3625	20.9246	20.9631	20.9222	20.9431	20.8045	20.6722	20.7024
P19137	Lama1	64.8	Laminin subunit alpha-1 (Laminin A chain) (Laminin-1 subunit alpha) (Laminin-3 subunit alpha) (S-laminin subunit alpha) (S-LAM alpha)	22.1578	22.7398	22.4159	23.0535	22.1604	23.8248	22.6805	23.348	23.2531	23.3148	22.5003	22.4216	22.3885	21.5445	23.2299	23.3313	22.992	23.5836	23.0948	22.9582	23.8269	23.3397	22.1865	21.9635	22.4172	21.5829	22.6482	22.6578	22.4023	22.945	22.0695
P19157	Gstp1	89	Glutathione S-transferase P 1 (Gst P1) (EC 2.5.1.18) (GST YF-YF) (GST class-pi) (GST-piB) (Preadipocyte growth factor)	21.9918	21.8295	21.9093	22.1146	23.1002	22.2938	22.6933	22.4814	22.4077	22.2848	23.2936	23.0727	22.9869	22.9852	22.5934	22.699	22.2819	22.9756	22.2773	22.2223	22.4839	22.8424	22.8923	22.8492	21.3414	23.1917	21.7691	23.2007	22.9169	22.8573	22.9491
P19182	Ifrd1	17.1	Interferon-related developmental regulator 1 (Nerve growth factor-inducible protein PC4) (TPA-induced sequence 7) (TIS7 protein)	13.4892	13.5072	14.6097	13.5216	14.2987	14.4121	14.9644	14.725	14.6944	15.8923	15.2223	13.3119	15.1319	15.4979	13.2399	14.8335	15.0541	14.1197	16.8144	13.4633	14.1531	15.0133	14.1385	13.3731	14.4105	15.3242	16.1454	16.1596	15.3806	14.7914	14.4999
P19253	Rpl13a	37.4	60S ribosomal protein L13a (Transplantation antigen P198) (Tum-P198 antigen)	20.4526	20.4221	20.5195	20.2645	19.6575	20.5031	20.708	20.7505	20.659	20.6397	20.5502	20.3121	20.8048	20.7269	20.7211	20.6482	20.5349	20.4161	20.4833	20.714	20.0781	20.5639	20.853	20.5056	18.1288	20.7543	21.2306	19.9716	20.5727	20.3612	20.2287
P19324	Serpinh1	55.6	Serpin H1 (47 kDa heat shock protein) (Collagen-binding protein) (Colligin) (Serine protease inhibitor J6)	18.9915	19.3176	19.1059	18.6616	17.0519	19.8789	16.9393	18.3096	18.615	19.5394	20.6966	18.141	18.1604	17.5633	17.8447	17.2685	19.2729	18.6339	19.1016	17.8318	18.085	17.4928	19.2506	19.6311	17.611	19.3345	19.0624	17.7487	19.1378	18.8739	20.7804
P19426	Nelfe	48.8	Negative elongation factor E (NELF-E) (RNA-binding protein RD)	18.4285	18.4456	18.3275	18.1006	18.3946	18.0744	18.445	18.3258	18.2523	18.2078	17.9863	18.0938	18.1617	18.3073	18.4044	18.2086	18.6505	18.3851	18.3398	18.2775	18.2146	18.1844	18.4278	18.2054	18.26	18.1458	18.3955	18.2044	18.5151	18.3307	18.1002
P19467	Muc13	19.5	Mucin-13 (MUC-13) (Cell surface antigen 114/A10) (Lymphocyte antigen 64)	13.0697	13.1119	13.3156	13.1403	13.3446	17.0979	13.2754	13.1796	13.2853	13.0748	18.1925	13.3631	13.2042	17.2587	17.1541	13.1236	17.1019	13.4188	13.4148	13.402	13.0656	13.2293	13.0512	13.1112	13.3618	12.9287	13.0486	12.8286	13.0995	12.8382	13.2396
P19536	Cox5b	69.5	Cytochrome c oxidase subunit 5B, mitochondrial (Cytochrome c oxidase polypeptide Vb)	19.0197	19.2924	19.342	19.127	19.4473	19.6316	19.7061	19.4766	19.5318	18.9176	18.9843	19.068	19.1263	19.0299	19.5208	19.3997	19.2265	19.311	19.2351	19.4849	19.369	19.2154	19.3805	19.3735	18.0996	19.4358	19.301	18.8516	19.2648	19.3351	18.8841
P19639	Gstm3	75.2	Glutathione S-transferase Mu 3 (EC 2.5.1.18) (GST class-mu 3) (Glutathione S-transferase GT9.3)	13.9476	12.9597	14.1339	14.0071	13.2497	14.9386	14.7478	13.8158	14.3982	14.7886	14.6438	21.0666	15.6829	16.8144	15.3199	14.6101	16.0294	14.713	14.4074	14.3249	13.7844	13.6813	13.7068	15.6718	14.6703	18.5857	14.0489	15.453	13.9801	16.5363	13.9135
P19783	Cox4i1	60.9	Cytochrome c oxidase subunit 4 isoform 1, mitochondrial (Cytochrome c oxidase polypeptide IV) (Cytochrome c oxidase subunit IV isoform 1) (COX IV-1)	21.1346	21.3499	21.2698	21.2135	21.3607	21.3633	21.3754	21.5005	21.3064	20.9832	20.7211	20.9681	20.8141	21.2093	21.414	21.4081	21.291	21.3266	21.1584	21.254	21.5377	21.1764	21.2213	21.182	20.2293	21.3314	21.1653	20.8885	21.0668	21.1487	19.8923
P20029	Hspa5	76	Endoplasmic reticulum chaperone BiP (EC 3.6.4.10) (78 kDa glucose-regulated protein) (GRP-78) (Binding-immunoglobulin protein) (BiP) (Heat shock protein 70 family protein 5) (HSP70 family protein 5) (Heat shock protein family A member 5) (Immunoglobulin heavy chain-binding protein)	24.0709	24.0698	24.2296	24.2229	24.0673	24.2746	24.292	24.2081	24.1459	24.1231	24.1023	24.01	24.1906	24.1128	24.1519	23.9451	24.3648	24.2856	24.3712	24.1433	24.2142	24.1431	24.0564	24.2729	24.2598	24.2073	24.8744	24.1045	24.2553	24.5773	24.4422
P20060	Hexb	25.9	Beta-hexosaminidase subunit beta (EC 3.2.1.52) (Beta-N-acetylhexosaminidase subunit beta) (Hexosaminidase subunit B) (N-acetyl-beta-glucosaminidase subunit beta)	16.689	16.8156	16.8467	16.9047	17.2004	17.2421	16.6144	16.6266	16.6154	16.8765	17.8659	16.9339	17.5289	17.0405	16.7033	16.8242	16.6115	16.8113	17.2864	16.5106	16.6174	16.2603	16.6003	17.9074	16.8372	17.0133	15.9948	16.5458	17.3697	16.4312	17.9058
P20108	Prdx3	54.5	Thioredoxin-dependent peroxide reductase, mitochondrial (EC 1.11.1.24) (Antioxidant protein 1) (AOP-1) (PRX III) (Perioredoxin-3) (Protein MER5) (Thioredoxin-dependent peroxiredoxin 3)	20.8923	21.0042	20.9388	20.867	21.1758	20.8969	21.0241	20.2262	21.1381	20.9314	21.3668	20.2028	20.6471	20.2381	21.6716	20.8107	20.6664	20.9556	21.1812	20.8658	20.8042	20.77	21.287	20.1626	20.1312	20.2995	20.3391	20.2289	20.0369	19.6323	20.4952
P20352	F3	33	Tissue factor (TF) (Coagulation factor III) (CD antigen CD142)	16.7619	16.7571	16.914	17.0403	17.0007	19.7773	16.9258	19.3864	17.091	19.565	18.8643	18.2545	16.5525	19.501	18.1885	18.0552	19.6174	17.3631	19.1075	17.4998	18.8828	18.3239	19.1607	19.1064	17.3205	18.4407	20.0806	18.7256	16.3971	18.6882	17.3476
P20357	Map2	17.7	Microtubule-associated protein 2 (MAP-2)	15.9359	16.2736	15.5586	16.2258	15.3616	16.5824	16.6053	16.5713	16.5278	16.1283	15.1264	15.2203	15.045	15.8073	16.8845	16.2446	16.8576	16.4776	16.3811	16.8591	16.4338	16.744	17.2087	17.2131	16.3696	16.1655	16.8722	15.2729	15.2269	16.5058	15.1958
P20444	Prkca	34.1	Protein kinase C alpha type (PKC-A) (PKC-alpha) (EC 2.7.11.13)	17.8359	18.0084	18.1899	17.7269	18.6045	17.9799	18.7823	18.1218	18.2841	18.0412	18.7852	17.8543	18.2189	17.346	18.2217	18.3589	18.0364	18.6564	18.1899	18.3149	17.946	18.3905	18.3433	18.8676	17.6921	17.5394	18.222	17.914	17.9002	17.7484	18.4843
P20664	Prim1	30	DNA primase small subunit (EC 2.7.7.102) (DNA primase 49 kDa subunit) (p49)	17.0507	16.9424	16.8814	16.6769	17.081	17.144	16.9966	16.828	16.7029	16.9321	17.0952	17.159	16.8721	17.128	17.2986	16.9136	17.6074	16.4859	17.3404	16.7743	16.507	16.6946	17.2248	16.9863	15.4867	17.2403	16.2062	16.9237	17.2125	16.8181	16.4348
P21107	Tpm3	50.2	Tropomyosin alpha-3 chain (Gamma-tropomyosin) (Tropomyosin-3)	21.7241	21.8916	21.8192	21.9341	21.5537	21.3804	21.1975	21.4277	21.2318	21.9567	21.5094	21.6614	21.5597	21.5713	20.7617	21.0957	20.9803	21.3886	20.5165	21.4408	21.8082	20.7529	21.394	20.9826	22.7137	21.8258	21.7455	21.5813	21.7605	21.846	21.5656
P21126	Ubl4a	40.8	Ubiquitin-like protein 4A (Ubiquitin-like protein GDX)	17.8125	17.7178	17.6422	17.4745	17.9864	17.6455	18.3847	17.6531	17.9831	17.6526	17.8833	18.3199	17.7222	17.7769	18.4219	17.7612	17.8094	17.9033	17.9682	17.809	17.9314	18.1618	18.2462	17.7191	17.5087	17.8722	17.757	18.4252	17.7133	17.6265	17.1089
P21271	Myo5b	17.5	Unconventional myosin-Vb	15.6644	15.4232	15.8018	15.3127	15.2228	15.5714	15.5903	15.4562	15.2768	15.3589	14.3786	15.6641	14.2847	14.3082	14.9141	15.2908	15.7438	15.4644	15.425	15.317	15.6347	15.0769	15.5859	15.941	15.0075	15.5057	14.8047	14.3302	15.2359	14.6416	14.5261
P21460	Cst3	34.3	Cystatin-C (Cystatin-3)	16.0144	16.0016	15.7488	15.7921	16.3618	16.4918	16.1456	16.1753	15.939	15.9671	17.0665	16.6701	17.5409	17.0391	16.2544	16.1318	16.6832	16.1136	16.6012	16.0249	15.9943	16.0261	16.7591	17.3207	14.6567	17.0916	15.8864	17.1565	17.2455	16.1991	17.3665
P21614	Gc	48.7	Vitamin D-binding protein (DBP) (VDB) (Gc-globulin) (Group-specific component)	16.4162	16.1348	17.0097	16.1944	15.9566	14.3608	14.3067	14.9311	14.0803	13.6414	14.561	15.5292	14.7839	13.1733	14.5429	14.3049	13.7522	13.721	14.4624	14.9426	14.4774	14.0064	13.2514	13.2286	14.727	13.9589	13.5607	14.645	12.856	13.5921	12.6332
P21619	Lmnb2	42.6	Lamin-B2	16.2675	16.6761	17.1417	16.9161	17.1963	17.0767	16.9486	17.515	16.4504	17.1183	16.6309	17.2392	17.2623	17.2639	16.7615	17.185	17.6188	17.041	16.7146	16.5821	17.2492	17.197	16.8423	17.4316	17.5203	17.3576	16.8495	16.834	17.5801	15.1909	17.0196
P21956	Mfge8	43.2	Lactadherin (MFGM) (Milk fat globule-EGF factor 8) (MFG-E8) (SED1) (Sperm surface protein SP47) (MP47)	18.2708	18.3945	18.3506	18.6402	18.0841	18.0872	17.6069	17.9372	18.4984	18.0653	17.5484	16.0654	17.3425	16.5162	17.2198	17.5302	17.2695	18.4037	17.8844	18.0741	17.9161	17.6456	16.8183	16.8177	17.8099	16.7808	17.2238	16.1927	16.8645	17.5977	17.6904
P21958	Tap1	35.2	Antigen peptide transporter 1 (APT1) (EC 7.4.2.-) (ATP-binding cassette sub-family B member 2) (Histocompatibility antigen modifier 1) (Peptide transporter TAP1)	16.7514	17.5117	17.448	17.6492	17.2952	15.2856	16.7769	16.8845	16.8257	15.3977	15.1401	15.6617	15.2593	15.2802	17.6635	15.2775	15.8674	17.142	15.1296	17.3216	16.6355	16.683	15.6601	15.3352	16.9064	15.2014	15.0229	16.9133	15.1111	15.2169	14.8739
P21981	Tgm2	51.6	Protein-glutamine gamma-glutamyltransferase 2 (EC 2.3.2.13) (Isopeptidase TGM2) (EC 3.4.-.-) (Protein-glutamine deamidase TGM2) (EC 3.5.1.44) (Protein-glutamine dopaminyltransferase TGM2) (EC 2.3.1.-) (Protein-glutamine histaminyltransferase TGM2) (EC 2.3.1.-) (Protein-glutamine noradrenalinyltransferase TGM2) (EC 2.3.1.-) (Protein-glutamine serotonyltransferase TGM2) (EC 2.3.1.-) (Tissue transgl…	21.0058	20.2961	20.893	21.0299	21.2783	19.1529	20.3434	19.6379	20.252	18.396	20.7179	20.9599	19.5665	20.1904	19.1595	19.8683	18.7717	20.7822	18.2712	19.7497	19.4506	19.8032	18.8032	20.286	20.1647	19.6481	18.2795	19.7851	19.8183	20.0182	22.2308
P22315	Fech	66.9	Ferrochelatase, mitochondrial (EC 4.99.1.1) (Heme synthase) (Protoheme ferro-lyase)	19.0057	19.3305	19.0432	18.876	19.2732	17.9907	18.9883	18.3903	19.009	18.1053	18.6553	18.6039	18.9476	18.0451	17.951	18.8252	17.872	19.1634	18.1129	18.7296	18.8761	18.8333	18.4581	18.4108	17.8766	18.4959	17.0346	18.0212	18.8775	16.803	18.8116
P22361	Hnf1a	15	Hepatocyte nuclear factor 1-alpha (HNF-1-alpha) (HNF-1A) (Liver-specific transcription factor LF-B1) (LFB1) (Transcription factor 1) (TCF-1)	15.8393	15.6295	15.6854	15.5161	16.1021	14.7413	16.078	14.7515	15.8896	15.3573	15.9913	15.4776	16.2715	16.2134	14.6475	15.5935	14.9533	15.6971	15.0516	15.3939	15.7266	15.5598	15.508	15.698	15.5181	15.9611	14.4143	16.026	15.9216	15.0607	15.5788
P22366	Myd88	37.8	Myeloid differentiation primary response protein MyD88	17.1863	16.9886	17.1842	16.925	16.8461	16.5623	17.2317	16.7891	16.8671	16.8629	17.3601	17.4461	17.2029	16.9736	17.3397	16.8768	16.8989	16.925	16.7645	17.0031	16.4387	16.9422	17.2147	16.9999	16.6409	17.1639	17.1006	17.4622	17.0097	17.1825	17.0527
P22437	Ptgs1	54.7	Prostaglandin G/H synthase 1 (EC 1.14.99.1) (Cyclooxygenase-1) (COX-1) (Prostaglandin H2 synthase 1) (PGH synthase 1) (PGHS-1) (PHS 1) (Prostaglandin-endoperoxide synthase 1)	19.0184	18.6952	18.4909	18.7346	19.2961	18.4658	19.1854	18.0268	19.5965	17.5791	19.1178	17.4281	19.5438	20.0856	19.2556	18.4421	18.0147	19.6	17.3103	19.1425	18.99	19.2024	19.1788	19.6924	18.3757	19.1184	19.6473	17.8098	18.8211	19.2642	20.8054
P22682	Cbl	43.3	E3 ubiquitin-protein ligase CBL (EC 2.3.2.27) (Casitas B-lineage lymphoma proto-oncogene) (Proto-oncogene c-Cbl) (RING-type E3 ubiquitin transferase CBL) (Signal transduction protein CBL)	17.1245	17.1647	17.2345	17.1651	17.1941	17.2718	17.0905	17.5611	16.9241	17.6187	17.1461	17.833	17.5009	17.4781	17.05	17.0551	17.5777	17.0319	17.3239	17.1336	16.9997	17.1527	17.5552	17.8358	16.3386	17.5684	17.0988	18.3438	17.6204	17.7589	17.55
P22777	Serpine1	44.5	Plasminogen activator inhibitor 1 (PAI) (PAI-1) (Endothelial plasminogen activator inhibitor) (Serpin E1)	15.2548	15.0966	15.446	15.4269	16.2412	15.2829	15.9179	16.2372	15.9981	16.8262	16.3869	14.9666	14.8057	17.8851	15.0917	16.6517	15.3184	15.6891	16.6492	16.4869	16.8467	16.8742	17.1475	16.9002	14.9026	17.2952	14.9104	15.9682	14.7909	15.0046	15.3066
P22892	Ap1g1	40.9	AP-1 complex subunit gamma-1 (Adaptor protein complex AP-1 subunit gamma-1) (Adaptor-related protein complex 1 subunit gamma-1) (Clathrin assembly protein complex 1 gamma-1 large chain) (Gamma-adaptin) (Gamma1-adaptin) (Golgi adaptor HA1/AP1 adaptin subunit gamma-1)	19.1074	19.029	19.1547	19.0936	19.2206	19.4055	19.317	19.36	19.3196	19.2267	18.7616	18.9936	18.8033	19.1214	19.0602	19.3968	18.9881	19.3368	19.306	19.2284	19.1824	19.2185	19.0923	19.4039	19.4793	19.2211	19.2122	19.0539	18.636	19.0179	18.6447
P22907	Hmbs	38	Porphobilinogen deaminase (PBG-D) (EC 2.5.1.61) (Hydroxymethylbilane synthase) (HMBS) (Pre-uroporphyrinogen synthase)	17.6765	17.3952	17.5758	17.7861	18.094	17.6547	17.9438	18.0447	17.6868	17.9193	17.8677	18.0467	18.0756	17.794	17.9391	17.9106	18.1018	17.9281	18.0863	17.9376	17.7163	18.0005	17.9006	18.1966	18.0145	18.0028	18.1117	18.0863	18.1771	18.3294	17.8411
P23116	Eif3a	59	Eukaryotic translation initiation factor 3 subunit A (eIF3a) (Centrosomin) (Eukaryotic translation initiation factor 3 subunit 10) (eIF-3-theta) (eIF3 p167) (eIF3 p180) (eIF3 p185) (p162)	20.2432	20.2609	20.2194	20.2512	20.2981	20.3285	20.3356	20.264	20.0477	20.5336	20.4316	20.1011	20.3973	20.4213	20.1953	20.2382	20.4203	20.2342	20.3474	20.2349	20.2452	20.1394	20.3643	20.2232	20.4548	20.4236	20.1762	20.0176	20.5221	20.3893	20.0984
P23188	Furin	28.4	Furin (EC 3.4.21.75) (Dibasic-processing enzyme) (Paired basic amino acid residue-cleaving enzyme) (PACE) (Prohormone convertase 3)	15.2267	15.4012	15.1714	14.8634	15.0535	14.1154	14.5683	13.8549	14.4229	15.294	13.7959	13.693	13.3852	13.5736	14.6884	14.5251	13.7581	14.7064	14.8155	14.4543	14.391	14.5093	13.701	13.8629	14.7523	13.6132	13.8816	13.5681	13.4513	13.9877	13.6509
P23198	Cbx3	43.2	Chromobox protein homolog 3 (Heterochromatin protein 1 homolog gamma) (HP1 gamma) (M32) (Modifier 2 protein)	20.461	20.6246	20.4027	20.7214	20.6526	20.0279	20.1349	19.9523	20.3021	19.9089	19.8621	20.0335	20.3692	20.0707	19.9958	20.2557	20.1037	20.1949	19.8558	19.7063	20.0893	20.4154	19.7638	20.0184	20.2919	19.782	18.9495	20.4636	19.7828	19.8062	19.5967
P23242	Gja1	34.3	Gap junction alpha-1 protein (Connexin-43) (Cx43) (Gap junction 43 kDa heart protein)	16.7853	16.4083	16.6178	16.5962	16.5247	16.5121	16.2282	16.3614	16.4888	14.9849	14.6095	14.8552	14.4472	14.607	14.184	16.269	15.1158	16.6378	14.645	16.7794	16.7293	16.6207	14.6955	14.8518	16.5007	15.052	14.8545	14.3982	15.3355	15.4058	14.7622
P23249	Mov10	39.8	Putative helicase MOV-10 (EC 3.6.4.13) (Moloney leukemia virus 10 protein)	17.9243	18.1393	18.0595	18.3824	17.6054	18.428	17.7934	18.2905	17.5964	17.7298	18.2095	18.2584	18.4478	18.5956	18.4093	17.9307	18.2753	17.956	17.1733	18.181	17.7574	17.6707	18.2298	17.7986	18.4856	18.5228	18.1241	18.8286	18.4573	19.3424	18.4692
P23336	Ggta1	35.8	N-acetyllactosaminide alpha-1,3-galactosyltransferase (EC 2.4.1.87) (UDP-galactose:beta-D-galactosyl-1,4-N-acetyl-D-glucosaminide alpha-1,3-galactosyltransferase) (Galactosyltransferase)	14.8249	14.8824	14.4455	14.8889	15.7356	14.5811	14.4982	15.4174	15.4869	15.007	14.8689	15.9476	14.2727	15.6338	14.8026	15.9845	15.6567	15.8009	15.4204	15.365	15.6019	15.3488	15.5456	15.7207	15.2587	15.1812	15.3068	15.8309	14.3804	15.1816	15.3514
P23475	Xrcc6	42.8	X-ray repair cross-complementing protein 6 (EC 3.6.4.-) (EC 4.2.99.-) (5'-deoxyribose-5-phosphate lyase Ku70) (5'-dRP/AP lyase Ku70) (ATP-dependent DNA helicase 2 subunit 1) (ATP-dependent DNA helicase II 70 kDa subunit) (CTC box-binding factor 75 kDa subunit) (CTC75) (CTCBF) (DNA repair protein XRCC6) (Ku autoantigen protein p70 homolog) (Ku70)	16.819	17.2908	17.0838	16.9619	17.6013	16.6314	17.3327	16.7148	17.5128	16.9133	16.3349	16.2542	16.6101	17.0744	17.2142	17.0401	16.663	16.6987	16.9831	16.9318	16.8077	17.1552	17.0157	16.9576	18.0005	16.7728	17.6857	16.6032	16.8182	18.0506	17.213
P23492	Pnp	73.4	Purine nucleoside phosphorylase (PNP) (EC 2.4.2.1) (Inosine phosphorylase) (Inosine-guanosine phosphorylase)	20.2032	20.1606	20.3619	20.3425	20.4796	20.4044	19.9297	20.2553	20.1775	20.7332	20.2627	20.8176	20.2599	20.0659	21.3495	19.7325	20.9839	20.1349	21.0783	20.015	19.9432	20.2066	20.6192	20.6234	19.9886	20.2758	20.9929	20.3018	20.1731	20.3337	20.5349
P23506	Pcmt1	68.7	Protein-L-isoaspartate(D-aspartate) O-methyltransferase (PIMT) (EC 2.1.1.77) (L-isoaspartyl protein carboxyl methyltransferase) (Protein L-isoaspartyl/D-aspartyl methyltransferase) (Protein-beta-aspartate methyltransferase)	19.0582	18.9042	19.069	19.0136	19.1329	18.9125	19.357	18.6216	19.2996	18.8356	18.448	18.7517	18.6037	18.4074	19.0571	18.6268	19.0555	19.0619	19.0804	19.0631	18.9089	19.1224	19.2525	18.6065	18.2482	18.7012	18.6363	19.0928	18.7772	19.104	18.5687
P23708	Nfya	11.6	Nuclear transcription factor Y subunit alpha (CAAT box DNA-binding protein subunit A) (Nuclear transcription factor Y subunit A) (NF-YA)	18.2623	17.5008	18.2181	18.205	17.7158	16.3536	18.3857	18.1391	17.2761	17.5883	17.6824	16.2995	18.0319	18.6333	17.7965	18.0015	18.0709	18.112	17.4368	18.2361	17.5172	16.2135	18.4498	17.9569	19.4189	17.7162	19.3305	17.2638	18.6335	16.2157	18.5515
P23780	Glb1	23.8	Beta-galactosidase (EC 3.2.1.23) (Acid beta-galactosidase) (Lactase)	17.5713	18.8621	17.7283	18.4184	17.2524	17.0577	18.5783	17.8445	17.7068	16.4314	17.1809	17.8167	16.2753	18.0363	17.3432	18.4339	18.5078	17.2733	18.3968	18.0163	18.0777	17.7758	17.8579	17.6922	16.1172	17.5343	18.2299	18.2967	16.3038	16.1883	17.6688
P23798	Pcgf2	9.9	Polycomb group RING finger protein 2 (DNA-binding protein Mel-18) (Melanoma nuclear protein 18) (RING finger protein 110) (Zinc finger protein 144) (Zfp-144)	11.659	12.0973	15.5584	11.7917	11.7359	11.7318	14.9268	11.6265	15.1684	11.3934	11.4328	11.836	11.7138	11.5512	11.7882	14.9961	11.6875	11.9962	11.8319	11.6938	11.8399	11.7173	12.2192	11.7556	11.7514	11.4666	11.6746	11.8067	14.7417	11.7131	11.7686
P23881	Tcea3	19	Transcription elongation factor A protein 3 (Transcription elongation factor S-II protein 3) (Transcription elongation factor TFIIS.h)	12.5734	12.3113	12.3228	12.2041	12.5024	12.2204	12.4218	14.8105	12.5418	12.3616	12.3882	12.5432	15.2709	12.5323	12.1933	12.6315	15.4934	11.9942	12.3276	12.2367	12.2477	12.6117	15.0365	12.2885	12.2811	15.1769	12.1662	12.198	14.3829	12.2715	12.3861
P23949	Zfp36l2	43.2	mRNA decay activator protein ZFP36L2 (Butyrate response factor 2) (TPA-induced sequence 11d) (Zinc finger protein 36, C3H1 type-like 2) (ZFP36-like 2)	16.748	16.7705	16.7253	16.7676	16.7659	17.0405	17.2124	17.4874	17.2153	17.3115	17.4197	16.7998	16.2768	17.3221	17.0043	16.7869	17.8189	16.864	17.4075	17.2022	16.8648	17.1453	17.5425	17.6559	16.705	17.1946	18.2539	18.014	16.9404	17.3431	17.2763
P23950	Zfp36l1	34.9	mRNA decay activator protein ZFP36L1 (Butyrate response factor 1) (TPA-induced sequence 11b) (Zinc finger protein 36, C3H1 type-like 1) (ZFP36-like 1)	16.0383	16.1672	15.9007	16.1751	16.2864	15.2717	15.742	14.8457	15.7083	15.69	15.2377	14.6477	15.2025	14.6436	16.4274	15.8192	14.8375	15.7335	16.1069	15.6568	15.7563	15.7681	15.4573	14.5916	15.4264	14.4543	14.1051	15.055	16.1136	14.7218	15.489
P24270	Cat	69.3	Catalase (EC 1.11.1.6)	19.6067	19.7083	19.593	19.7756	19.4087	18.5234	19.6091	19.5389	19.5533	19.0952	20.0211	20.3921	20.1694	19.6933	19.6183	19.8844	19.0759	19.7902	19.0997	19.7261	19.8944	19.7135	19.273	20.0713	19.5935	19.4245	18.9509	20.1988	20.2154	18.4023	19.9238
P24288	Bcat1	20.7	Branched-chain-amino-acid aminotransferase, cytosolic (BCAT(c)) (EC 2.6.1.42) (Protein ECA39)	14.5645	14.8926	14.457	13.757	13.3614	13.559	12.8351	13.3984	13.2751	13.241	13.4815	16.2133	16.9362	14.1387	16.7051	13.7846	13.0566	13.1191	13.42	14.7357	14.0468	13.3705	13.5331	14.0099	14.316	13.4856	14.3618	15.5023	16.6074	13.6281	13.0496
P24369	Ppib	58.3	Peptidyl-prolyl cis-trans isomerase B (PPIase B) (EC 5.2.1.8) (CYP-S1) (Cyclophilin B) (Rotamase B) (S-cyclophilin) (SCYLP)	22.695	22.5082	22.6781	22.4943	22.3525	22.4031	22.4088	22.3371	22.8904	22.4034	22.0692	21.9302	22.0054	22.2784	22.364	22.4036	22.145	22.3774	22.5928	22.2135	22.5417	22.3412	22.0756	22.7489	23.1932	22.1938	22.6877	22.3211	22.4223	22.237	22.8499
P24383	Wnt7a	18.9	Protein Wnt-7a	15.7768	15.8011	15.7655	15.4507	14.079	14.6759	15.0403	15.6674	15.2518	15.8678	13.7967	14.0861	14.0077	14.0646	14.1651	14.2797	14.1487	15.026	15.2476	15.6012	15.6055	14.0265	13.9159	13.9399	15.2317	13.9142	14.9489	13.7302	13.9966	13.8974	14.1446
P24452	Capg	56	Macrophage-capping protein (Actin regulatory protein CAP-G) (Actin-capping protein GCAP39) (Myc basic motif homolog 1)	20.4286	20.538	20.4597	20.715	20.9931	22.9592	20.5502	21.5075	21.3622	22.3384	21.1292	22.8568	20.5491	22.5284	23.1139	21.0341	22.4733	21.2596	22.6099	21.3367	20.9805	21.7853	22.5897	21.6993	17.7262	22.0858	20.6556	23.5054	20.0999	21.3054	19.9307
P24472	Gsta4	84.2	Glutathione S-transferase A4 (EC 2.5.1.18) (GST A4-4) (GSTA4-4) (GST class-alpha member 4) (Glutathione S-transferase 5.7) (GST 5.7)	21.2004	20.6813	21.2789	21.3374	21.4141	20.5695	21.3983	21.2284	22.1193	21.2942	22.3942	23.0911	22.2192	22.1445	21.4997	21.0829	21.2664	22.1228	21.6452	21.3779	21.4361	21.2967	21.7329	22.686	21.6485	22.4794	22.0384	23.1266	22.0034	22.3756	23.1314
P24527	Lta4h	64.2	Leukotriene A-4 hydrolase (LTA-4 hydrolase) (EC 3.3.2.6) (Leukotriene A(4) hydrolase) (Tripeptide aminopeptidase LTA4H) (EC 3.4.11.4)	20.0371	19.9663	20.056	19.9291	20.0336	19.3198	19.9059	19.5731	19.8672	19.6313	19.7042	19.7451	19.6597	19.4107	19.5815	19.7731	19.61	19.946	19.7868	19.7459	19.6162	19.8929	19.47	19.5178	19.2128	19.3035	19.4616	19.1603	19.3956	18.9328	19.8128
P24547	Impdh2	59.3	Inosine-5'-monophosphate dehydrogenase 2 (IMP dehydrogenase 2) (IMPD 2) (IMPDH 2) (EC 1.1.1.205) (IMPDH-II)	19.8736	19.8138	20.0139	19.737	19.4349	20.4276	19.9967	20.1504	19.6083	20.522	20.3708	20.1129	20.4966	20.5476	20.2939	20.2477	20.5873	19.7428	20.2691	19.8664	19.9745	20.0972	20.5197	20.5413	20.0162	20.5588	20.5409	20.0111	20.6814	20.6087	20.4819
P24549	Aldh1a1	58.1	Aldehyde dehydrogenase 1A1 (EC 1.2.1.19) (EC 1.2.1.28) (EC 1.2.1.3) (EC 1.2.1.36) (3-deoxyglucosone dehydrogenase) (ALDH-E1) (ALHDII) (Aldehyde dehydrogenase family 1 member A1) (Aldehyde dehydrogenase, cytosolic) (Retinal dehydrogenase 1) (RALDH 1) (RalDH1)	16.9573	17.2092	16.576	16.8478	19.6526	15.5785	18.285	16.6468	16.7593	16.0462	16.8464	20.4893	16.5071	17.3032	16.6214	16.6187	15.9609	18.4787	16.2899	17.3292	16.6575	17.9042	16.4052	17.2771	17.1849	18.6404	15.9886	19.2332	17.2234	15.8237	16.5974
P24638	Acp2	14.4	Lysosomal acid phosphatase (LAP) (EC 3.1.3.2)	17.4056	17.5989	17.5863	17.2112	17.3259	15.8589	16.9329	15.7073	16.8357	16.0666	16.5787	16.6036	15.3504	15.99	16.7783	16.35	15.8356	16.949	16.0186	16.4334	16.5163	16.3671	15.7252	16.0592	16.3308	16.1234	15.1549	17.4558	15.1677	15.4762	16.1173
P24668	M6pr	42.1	Cation-dependent mannose-6-phosphate receptor (CD Man-6-P receptor) (CD-MPR) (46 kDa mannose 6-phosphate receptor) (MPR 46)	19.8752	19.7123	19.9815	20.0486	19.5582	20.5331	19.8761	20.5198	19.7077	20.8569	20.4617	20.0914	19.9902	20.5789	19.7932	19.9888	20.3879	19.9155	20.5814	20.0337	20.1009	19.7059	19.9143	20.3464	20.6185	20.5172	21.1415	19.7875	20.365	20.6369	21.0374
P24788	Cdk11b	27.7	Cyclin-dependent kinase 11B (Cell division cycle 2-like protein kinase 1) (Cell division protein kinase 11) (Cyclin-dependent kinase 11) (EC 2.7.11.22) (Galactosyltransferase-associated protein kinase p58/GTA) (PITSLRE serine/threonine-protein kinase CDC2L1)	17.9235	18.2002	18.0056	17.8059	17.7076	17.9068	18.0034	17.6854	18.1174	17.8618	17.5671	17.6673	17.6162	17.66	18.8759	17.9237	17.9437	17.7673	18.1303	17.7718	17.8023	17.9075	18.1939	17.9241	18.0247	17.5254	17.9323	17.946	17.4451	17.7743	17.1396
P24860	Ccnb1	30.7	G2/mitotic-specific cyclin-B1	15.2665	15.8346	16.0228	15.9098	15.6169	17.6704	15.6089	16.7552	15.7248	16.2625	17.5109	17.9246	17.8456	17.9717	17.5458	15.5767	17.7268	15.6949	16.694	15.4585	15.9759	15.4473	17.7994	17.39	16.1817	17.6021	17.1624	17.4118	18.0967	18.1675	17.5941
P25085	Il1rn	64	Interleukin-1 receptor antagonist protein (IL-1RN) (IL-1ra) (IRAP) (IL1 inhibitor)	20.2143	19.9556	20.4706	20.4554	19.4335	20.2144	19.5067	20.5815	19.2314	20.1845	19.2399	15.4838	17.8213	18.8841	20.5443	19.6367	20.811	19.5307	20.1957	19.899	19.4079	19.7237	20.1718	19.8797	19.2832	18.69	19.9187	18.7213	16.6441	20.0899	17.9447
P25119	Tnfrsf1b	33.3	Tumor necrosis factor receptor superfamily member 1B (Tumor necrosis factor receptor 2) (TNF-R2) (Tumor necrosis factor receptor type II) (TNF-RII) (TNFR-II) (p75) (p80 TNF-alpha receptor) (CD antigen CD120b)	14.4485	14.4012	13.6902	13.9701	13.2405	14.2282	13.1447	14.643	14.0436	15.4907	14.6757	14.3348	13.3095	15.7724	17.177	13.9403	16.3826	14.0103	14.4931	13.5653	14.4734	14.2556	16.7607	14.4613	13.9568	14.7822	16.8531	13.7493	14.7754	14.1072	14.7648
P25206	Mcm3	59.9	DNA replication licensing factor MCM3 (EC 3.6.4.12) (DNA polymerase alpha holoenzyme-associated protein P1) (P1-MCM3)	19.1605	18.9736	19.0033	18.8315	19.3271	19.3216	19.2177	19.2979	18.8854	19.4257	19.5196	20.0288	19.532	20.3448	19.4282	18.9784	19.6653	18.6066	19.5101	18.7159	18.7224	18.6371	19.3248	20.0246	18.8096	19.8504	19.3972	19.9435	19.9516	19.6692	20.012
P25322	Ccnd1	41.4	G1/S-specific cyclin-D1	18.059	18.3896	18.095	17.5802	18.5968	17.0457	18.345	17.6435	17.8513	17.6194	17.0504	16.952	16.8597	16.7282	16.6884	17.8344	17.0588	18.0581	17.4425	18.2641	18.0997	18.0026	16.9688	17.8814	18.6697	16.7342	17.3811	16.951	16.8296	18.1007	17.8763
P25444	Rps2	63.5	40S ribosomal protein S2 (40S ribosomal protein S4) (Protein LLRep3)	23.0861	23.052	23.1378	23.1241	22.7893	22.8521	23.2093	23.0676	22.5417	22.9676	22.8292	22.8106	22.9737	23.2099	22.8969	23.1368	23.1389	22.9629	22.8716	23.0873	22.9864	22.958	23.1276	23.0893	23.7076	23.1222	23.1569	22.5957	23.0531	23.161	23.2445
P25785	Timp2	25.9	Metalloproteinase inhibitor 2 (Tissue inhibitor of metalloproteinases 2) (TIMP-2)	11.4416	11.7973	11.9259	14.1889	11.8235	11.4115	11.7781	11.6797	15.2678	11.9795	11.6357	11.4109	15.187	11.629	11.5177	14.5078	11.6579	11.928	11.7138	11.7402	11.6983	11.6487	11.6096	11.6569	11.6151	11.5841	11.7092	14.7265	11.6425	11.5515	11.6026
P25799	Nfkb1	37.2	Nuclear factor NF-kappa-B p105 subunit (DNA-binding factor KBF1) (EBP-1) (NF-kappa-B1 p84/NF-kappa-B1 p98) (Nuclear factor of kappa light polypeptide gene enhancer in B-cells 1) [Cleaved into: Nuclear factor NF-kappa-B p50 subunit]	18.3876	18.3198	18.5045	18.3066	18.3434	17.7072	18.0184	17.6697	17.9465	17.4949	17.8368	17.6192	18.1788	18.059	17.4487	17.7458	17.4242	17.7327	17.4902	17.9808	17.4004	17.849	17.6878	18.2417	18.0057	18.1388	17.239	18.1329	18.182	17.4129	18.1419
P25916	Bmi1	30.6	Polycomb complex protein BMI-1 (Polycomb group RING finger protein 4)	15.6126	15.4852	15.6333	15.3634	15.831	14.9621	15.0476	15.0848	15.459	15.1569	15.244	15.3875	15.3657	14.4025	15.3133	15.0632	15.2975	15.0092	15.2352	15.1044	15.1794	15.0645	14.8507	15.2369	14.8535	14.5623	14.9056	15.1631	15.2113	14.1626	15.1847
P25976	Ubtf	35.6	Nucleolar transcription factor 1 (Upstream-binding factor 1) (UBF-1)	17.5269	17.8452	17.6144	17.5338	17.6619	16.673	17.5307	16.8129	16.9186	17.459	17.675	17.477	17.5466	17.5085	17.205	17.2371	16.7295	17.2113	17.5172	17.1311	17.0661	17.0502	17.4881	17.1143	17.1231	17.4338	16.972	17.1095	18.1683	17.0871	17.0381
P26039	Tln1	63.1	Talin-1	20.9262	20.8588	20.9317	20.844	20.4191	20.5658	20.7278	20.8839	20.4023	19.9925	20.7645	20.2942	20.4543	20.6918	20.0295	20.841	20.8811	20.6359	20.2768	20.9183	20.6336	20.8859	20.8608	20.8141	21.009	20.7282	20.926	20.6603	20.7237	20.8384	20.6748
P26040	Ezr	66.7	Ezrin (Cytovillin) (Villin-2) (p81)	22.2166	22.25	22.1707	22.4048	22.3898	22.2432	22.457	22.8793	22.2267	22.3559	22.5362	22.8234	21.7376	22.7187	21.9502	22.7484	22.9528	22.7678	22.193	22.8536	22.9021	22.4933	23.0184	22.7104	22.8469	22.5781	23.4477	22.6969	22.1207	23.1874	22.3629
P26041	Msn	70.7	Moesin (Membrane-organizing extension spike protein)	22.283	22.1814	22.3369	22.2142	21.838	21.081	21.8086	21.6757	21.579	20.9429	20.8787	20.7816	20.0957	21.2483	20.2863	21.7289	21.3142	21.6888	20.7451	22.2061	21.9727	21.8187	21.0054	21.5341	21.7831	20.8225	20.8241	21.6744	20.7955	21.1742	21.1712
P26043	Rdx	63.1	Radixin (ESP10)	18.8515	18.7842	18.8369	19.2498	19.395	17.9742	19.4499	18.9004	18.9279	18.2157	17.782	18.3494	18.3462	18.2045	18.1364	19.4588	18.4552	19.4986	18.1216	19.6374	19.3309	19.5416	18.6052	19.0091	19.39	18.4006	18.4813	18.8033	19.3484	19.7201	18.5247
P26187	Mgmt	50.2	Methylated-DNA--protein-cysteine methyltransferase (EC 2.1.1.63) (6-O-methylguanine-DNA methyltransferase) (MGMT) (O-6-methylguanine-DNA-alkyltransferase)	18.392	18.021	18.4827	18.5542	18.3139	15.2425	18.1416	15.1424	17.0949	15.0884	15.1732	14.9351	15.0611	14.9897	15.2662	15.3797	14.8916	17.9639	15.1065	15.1399	15.2178	17.4572	15.3547	15.2099	15.0764	15.2661	14.8503	15.1981	14.7309	14.9802	15.1851
P26231	Ctnna1	72.8	Catenin alpha-1 (102 kDa cadherin-associated protein) (Alpha E-catenin) (CAP102)	21.9015	21.9065	22.0524	21.6865	21.6286	21.6078	21.6735	21.6622	21.5334	21.9104	20.8491	21.1277	21.1537	21.223	21.6473	21.764	21.668	21.6281	21.8715	21.8324	21.7744	21.7067	21.7033	21.4658	21.9682	21.3204	21.5716	21.1448	21.1254	21.2472	21.0951
P26350	Ptma	36	Prothymosin alpha [Cleaved into: Prothymosin alpha, N-terminally processed; Thymosin alpha]	20.7548	19.5892	20.2144	20.6698	21.2151	21.0231	20.3632	21.2144	18.4799	21.2026	18.9709	20.911	21.5861	21.7825	18.7966	22.1577	21.2383	20.689	20.0075	21.1722	20.7259	20.1067	20.3304	19.9865	23.2892	21.6307	21.2466	18.1043	22.1828	22.4811	22.5896
P26361	Cftr	20.1	Cystic fibrosis transmembrane conductance regulator (CFTR) (ATP-binding cassette sub-family C member 7) (Channel conductance-controlling ATPase) (EC 5.6.1.6) (cAMP-dependent chloride channel)	13.8761	14.4975	13.9416	13.7184	14.0801	16.2473	14.6943	14.3273	14.2539	15.8219	13.8221	16.3368	14.6437	13.4439	13.1767	14.0755	16.6616	14.3893	16.5964	14.0581	14.4855	14.6943	16.1871	17.1255	14.6055	16.402	16.0607	14.5448	13.5877	14.423	13.7133
P26369	U2af2	50.7	Splicing factor U2AF 65 kDa subunit (U2 auxiliary factor 65 kDa subunit) (U2 snRNP auxiliary factor large subunit)	20.5034	20.4909	20.511	20.3943	20.3331	20.4229	20.5434	20.4231	20.4818	20.349	20.269	19.9277	20.0413	20.1398	20.469	20.5796	20.5142	20.2964	20.477	20.3213	20.3561	20.4995	20.3926	20.4214	20.5815	20.1475	20.6119	19.9271	20.2447	20.3568	19.9381
P26516	Psmd7	66	26S proteasome non-ATPase regulatory subunit 7 (26S proteasome regulatory subunit RPN8) (26S proteasome regulatory subunit S12) (Mov34 protein) (Proteasome subunit p40)	19.9602	19.9223	19.9633	19.9804	19.8926	19.663	20.0717	20.0107	19.9933	19.7745	19.5723	19.5113	19.6196	19.6724	19.8124	20.0678	19.7985	19.9667	19.9667	19.8934	19.8981	19.9217	19.9116	19.8147	19.8019	19.5995	19.6285	19.5028	19.6374	19.4408	19.4229
P26638	Sars	71.1	Serine--tRNA ligase, cytoplasmic (EC 6.1.1.11) (Seryl-tRNA synthetase) (SerRS) (Seryl-tRNA(Ser/Sec) synthetase)	19.8554	19.7469	19.8842	19.863	20.5898	20.4802	20.2115	20.021	20.0151	20.172	20.4848	20.4796	20.7382	20.397	20.6986	19.9728	20.1719	19.9807	20.3318	20.1522	19.8122	20.3785	20.4285	19.7296	19.8957	20.5822	20.0372	20.165	20.7088	20.083	20.3659
P26645	Marcks	76.7	Myristoylated alanine-rich C-kinase substrate (MARCKS)	21.3378	21.049	21.3112	21.1275	20.6493	20.2488	20.6891	21.1104	20.1125	20.553	20.3431	20.5435	20.2883	20.6062	19.2194	20.994	20.8022	20.5092	19.8052	21.1458	21.5191	20.8332	20.7044	20.7641	21.1881	20.6528	20.3685	19.6837	20.4253	20.038	20.8873
P26883	Fkbp1a	71.3	Peptidyl-prolyl cis-trans isomerase FKBP1A (PPIase FKBP1A) (EC 5.2.1.8) (12 kDa FK506-binding protein) (12 kDa FKBP) (FKBP-12) (Calstabin-1) (FK506-binding protein 1A) (FKBP-1A) (Immunophilin FKBP12) (Rotamase)	21.2904	21.1628	21.3322	21.6245	21.1179	21.5343	21.2469	21.6688	21.0092	21.9037	22.1719	22.4727	21.8945	21.8996	21.254	21.4365	22.0132	21.5091	21.5465	21.3512	21.6731	21.5536	21.7935	22.2598	22.0226	21.8718	22.3241	22.3884	21.8902	22.4958	22.2649
P27038	Acvr2a	13.1	Activin receptor type-2A (EC 2.7.11.30) (Activin receptor type IIA) (ACTR-IIA)	12.2676	12.4668	12.0345	12.2567	12.1971	11.8185	12.3002	12.1252	12.1386	12.0445	11.8979	12.1687	14.9679	12.1579	12.1163	14.5485	14.4643	11.8917	12.1383	12.0518	14.4044	12.0629	12.1743	12.4126	12.1524	14.5818	11.9973	12.1542	15.0943	11.5621	12.2261
P27046	Man2a1	54.5	Alpha-mannosidase 2 (EC 3.2.1.114) (Golgi alpha-mannosidase II) (AMan II) (Man II) (Mannosidase alpha class 2A member 1) (Mannosyl-oligosaccharide 1,3-1,6-alpha-mannosidase)	18.7462	18.6058	18.6405	18.6736	18.7694	19.409	19.1614	19.496	19.015	18.9525	18.7016	18.9457	17.9637	18.6572	20.2321	19.4195	19.7843	19.1332	19.154	19.2045	19.2859	19.3508	19.5886	19.4264	18.9254	18.9557	19.6762	18.9402	18.1719	18.3555	18.2002
P27048	Snrpb	22.5	Small nuclear ribonucleoprotein-associated protein B (snRNP-B) (snRPB) (Sm protein B) (Sm-B) (SmB)	18.5356	18.9397	18.3444	18.502	19.2717	19.5267	18.9344	19.3259	19.7452	19.1589	18.7911	18.5723	18.1958	18.673	19.0668	18.4973	19.3432	19.1849	19.0863	18.989	19.2407	17.9945	19.1564	18.6444	18.5606	18.3945	17.2812	19.1866	19.3078	17.1776	18.3664
P27546	Map4	57	Microtubule-associated protein 4 (MAP-4)	20.661	20.8351	20.7548	20.7186	19.9919	20.1976	20.6412	20.6925	20.591	20.607	20.1316	20.2563	19.9311	20.2458	20.0274	20.5726	20.656	20.8256	20.4592	20.7704	20.9065	20.7038	20.4948	21.0036	20.7298	20.1378	20.4741	20.9809	20.0396	20.4258	19.8346
P27612	Plaa	51.4	Phospholipase A-2-activating protein (PLA2P) (PLAP)	20.3072	20.1984	20.322	20.3347	19.8001	19.8929	20.0034	20.1849	19.9114	20.0652	19.9641	19.7014	19.7917	19.8479	19.8453	20.2071	20.2296	20.2156	20.0517	20.2801	20.0457	20.2897	20.0651	19.8659	20.1468	20.0653	20.0276	19.4789	19.5994	19.9986	19.3433
P27641	Xrcc5	60.7	X-ray repair cross-complementing protein 5 (EC 3.6.4.-) (ATP-dependent DNA helicase 2 subunit 2) (ATP-dependent DNA helicase II 80 kDa subunit) (CTC box-binding factor 85 kDa subunit) (CTC85) (CTCBF) (DNA repair protein XRCC5) (Ku autoantigen protein p86 homolog) (Ku80) (Nuclear factor IV)	17.8412	17.9112	18.0047	17.9298	18.1222	17.7531	18.0887	17.6337	17.9505	17.559	17.5206	17.3779	17.5459	17.5642	17.6129	17.8457	17.5599	17.7876	17.9322	17.6778	17.8358	18.1028	17.8244	17.8334	17.5947	17.9012	17.1341	17.2035	17.799	17.6109	17.8677
P27659	Rpl3	59.8	60S ribosomal protein L3 (J1 protein)	22.8692	22.904	22.8353	22.7077	22.6777	22.6654	22.7911	22.668	22.8354	22.6951	22.576	22.5729	22.7532	22.539	22.8625	22.7794	22.7597	22.7907	22.8497	22.7747	22.7536	22.796	22.8369	22.5458	23.0012	22.5167	22.7542	22.5281	22.6194	22.7023	22.6616
P27790	Cenpb	17	Major centromere autoantigen B (Centromere protein B) (CENP-B)	11.7437	14.5996	11.8985	11.4382	11.4649	11.4658	14.1691	11.5745	11.3024	11.7384	15.128	11.7058	15.0399	11.7955	15.0278	11.6458	11.3404	11.6791	11.568	11.7253	11.4925	11.7865	11.6229	11.905	11.8075	11.547	11.6293	11.3279	11.3567	11.5003	11.5795
P27808	Mgat1	34.2	Alpha-1,3-mannosyl-glycoprotein 2-beta-N-acetylglucosaminyltransferase (EC 2.4.1.101) (N-glycosyl-oligosaccharide-glycoprotein N-acetylglucosaminyltransferase I) (GNT-I) (GlcNAc-T I)	17.6422	17.677	17.5666	17.4135	17.4324	17.3001	17.4553	17.1118	17.7183	16.9519	17.3529	16.5278	16.2638	16.942	17.1378	17.5055	17.1536	17.3011	17.2103	17.2633	17.4189	17.4442	17.4424	17.3074	16.6953	16.9903	16.4158	16.8628	16.4564	15.6325	17.0631
P27889	Hnf1b	27.6	Hepatocyte nuclear factor 1-beta (HNF-1-beta) (HNF-1B) (Homeoprotein LFB3) (Transcription factor 2) (TCF-2)	17.8478	17.6081	17.7356	17.6063	17.4114	15.9564	17.5149	16.9369	17.5786	16.0082	16.3506	15.3536	16.084	15.8836	16.3626	17.3056	16.2579	17.2016	16.2811	17.1787	17.1054	16.8974	15.8321	16.1576	17.7273	16.0173	15.8744	13.8711	16.605	15.9314	16.8752
P28033	Cebpb	34.1	CCAAT/enhancer-binding protein beta (C/EBP beta) (AGP/EBP) (Interleukin-6-dependent-binding protein) (IL-6DBP) (Liver-enriched transcriptional activator) (LAP)	16.566	16.5333	17.0011	16.8327	16.9616	15.0016	16.3347	15.2856	16.1822	14.9462	15.3552	14.6285	14.8417	15.5786	16.3592	16.2358	15.9123	16.0685	15.146	15.0928	15.0487	16.2588	15.7762	14.9351	15.6498	15.0787	15.4669	17.001	15.5916	14.7778	14.7902
P28047	Wnt7b	14.3	Protein Wnt-7b	14.6163	14.9079	14.5453	14.8819	14.4949	15.1508	14.4938	15.2131	14.2425	14.6649	13.4024	13.5219	13.8027	13.5474	14.0753	15.0924	14.9154	14.9027	14.6486	14.9062	14.8266	14.9481	13.9738	13.689	13.513	13.7393	13.607	13.7288	13.6331	13.284	13.6246
P28063	Psmb8	19.6	Proteasome subunit beta type-8 (EC 3.4.25.1) (Low molecular mass protein 7) (Macropain subunit C13) (Multicatalytic endopeptidase complex subunit C13) (Proteasome component C13) (Proteasome subunit beta-5i)	15.7072	15.8192	16.0548	16.5324	15.3975	13.7489	13.6967	13.6542	14.635	13.7216	13.8133	15.568	13.7155	13.634	16.2126	13.868	13.9789	13.8748	13.8327	15.7301	13.8514	13.7289	13.8766	13.7344	13.8656	13.8027	13.8341	15.6393	13.8075	13.6471	13.5653
P28271	Aco1	50.5	Cytoplasmic aconitate hydratase (Aconitase) (EC 4.2.1.3) (Citrate hydro-lyase) (Iron regulatory protein 1) (IRP1) (Iron-responsive element-binding protein 1) (IRE-BP 1)	20.0881	20.0014	20.1081	20.0324	19.8446	19.4775	19.9156	19.654	19.8047	19.2727	19.8006	19.7367	19.4339	19.3396	20.0477	19.786	19.8373	19.9623	20.021	19.9181	19.6299	19.9909	19.8245	19.4296	19.5815	19.4932	19.3752	19.5818	19.3424	19.6063	19.3017
P28352	Apex1	64.4	DNA-(apurinic or apyrimidinic site) endonuclease (EC 3.1.-.-) (APEX nuclease) (APEN) (Apurinic-apyrimidinic endonuclease 1) (AP endonuclease 1) (REF-1) (Redox factor-1) [Cleaved into: DNA-(apurinic or apyrimidinic site) endonuclease, mitochondrial]	20.7013	20.6961	20.7909	20.7478	20.7199	19.8627	20.6509	20.273	20.3911	20.3111	20.7554	20.8847	20.9534	20.6826	20.5073	20.4292	20.3765	20.4678	20.1434	20.4508	20.3533	20.4706	20.7395	20.3976	20.5424	20.7444	20.0141	20.3729	20.9389	20.3512	20.4675
P28474	Adh5	67.9	Alcohol dehydrogenase class-3 (EC 1.1.1.1) (Alcohol dehydrogenase 2) (Alcohol dehydrogenase 5) (Alcohol dehydrogenase B2) (ADH-B2) (Alcohol dehydrogenase class-III) (Glutathione-dependent formaldehyde dehydrogenase) (FALDH) (FDH) (GSH-FDH) (EC 1.1.1.-) (S-(hydroxymethyl)glutathione dehydrogenase) (EC 1.1.1.284)	19.9935	20.2306	19.9077	20.1454	20.3212	19.2959	19.8917	19.4039	19.982	19.5525	20.0599	20.2607	20.1282	19.6703	20.2583	19.7542	19.4298	19.9479	19.8688	19.8441	19.5892	20.1123	19.8301	19.2554	19.5971	19.8857	18.2966	20.0851	20.083	18.5827	19.7953
P28571	Slc6a9	10.8	Sodium- and chloride-dependent glycine transporter 1 (GlyT-1) (GlyT1) (Solute carrier family 6 member 9)	14.7515	14.6098	14.3457	14.3805	14.5907	15.9897	15.3734	15.7459	14.6038	14.2749	14.474	15.5544	15.8085	15.9944	14.4937	14.181	15.6217	14.3215	14.4151	14.2595	14.6176	15.8151	16.1454	15.0045	14.1962	15.6746	17.1986	15.6012	15.5675	15.9295	14.2778
P28574	Max	43.8	Protein max (Myc-associated factor X) (Myc-binding novel HLH/LZ protein) (Protein myn)	15.1774	15.2328	15.2461	15.1091	15.4172	14.9813	15.1855	14.4118	15.1867	14.9889	14.4249	14.9413	14.1733	15.2982	15.0511	14.1638	15.1763	14.8628	15.6489	15.1322	15.4232	14.6174	15.0332	15.3244	16.3347	14.5243	16.6768	15.3685	14.1808	17.3132	15.711
P28650	Adss1	47	Adenylosuccinate synthetase isozyme 1 (AMPSase 1) (AdSS 1) (EC 6.3.4.4) (Adenylosuccinate synthetase like 1) (Adenylosuccinate synthetase, basic isozyme) (Adenylosuccinate synthetase, muscle isozyme) (M-type adenylosuccinate synthetase) (IMP--aspartate ligase 1)	14.8616	14.3408	14.7722	15.4203	15.3632	16.3575	14.9243	14.5617	15.7479	16.5796	14.8769	14.2445	14.2628	14.3158	16.2315	14.3417	15.5656	15.2427	16.6704	15.4321	15.2906	15.1929	15.174	14.4738	14.266	14.3131	14.2509	15.5011	14.251	14.1715	14.8193
P28651	Ca8	38.1	Carbonic anhydrase-related protein (CARP) (Carbonic anhydrase VIII) (CA-VIII)	15.0416	14.9749	15.3722	15.266	14.956	17.0808	14.9524	17.2062	14.981	15.797	16.932	17.089	14.9226	14.7828	17.8844	15.2593	17.7153	14.9392	16.4146	15.6361	15.0124	15.0527	17.5407	15.6515	14.8357	14.9293	16.4022	16.6352	15.0907	14.7919	16.1267
P28656	Nap1l1	64.5	Nucleosome assembly protein 1-like 1 (Brain protein DN38) (NAP-1-related protein)	22.0591	22.0463	22.0258	21.8331	22.1532	21.5938	22.0645	21.6499	21.7629	21.4893	21.1538	21.0977	21.7205	21.2881	21.7474	21.6458	21.9969	21.5902	21.8484	21.6926	21.6041	21.7975	21.7815	21.4247	21.1244	21.3734	21.2011	20.9227	21.6607	21.2199	21.2412
P28659	Celf1	36.2	CUGBP Elav-like family member 1 (CELF-1) (50 kDa nuclear polyadenylated RNA-binding protein) (Brain protein F41) (Bruno-like protein 2) (CUG triplet repeat RNA-binding protein 1) (CUG-BP1) (CUG-BP- and ETR-3-like factor 1) (Deadenylation factor CUG-BP) (Deadenylation factor EDEN-BP) (Embryo deadenylation element-binding protein homolog) (EDEN-BP homolog) (RNA-binding protein BRUNOL-2)	16.6486	17.2706	16.8839	16.5846	16.9059	17.2346	17.2281	17.8215	16.9496	17.0969	17.2314	17.2319	17.1254	17.6978	16.7662	17.6105	17.3522	16.8187	17.0784	17.3962	17.3776	17.0272	17.5169	17.5315	18.7769	17.591	18.9449	17.1791	17.4239	18.9617	17.6769
P28660	Nckap1	52.8	Nck-associated protein 1 (NAP 1) (Brain protein H19) (MH19) (Membrane-associated protein HEM-2) (p125Nap1)	18.3625	18.1328	18.2903	18.1901	18.0073	18.2127	18.3008	18.3435	18.3694	18.1089	17.9004	18.0217	17.6891	18.1012	18.3415	18.295	18.4864	18.3275	18.2519	18.3679	18.2699	18.3707	18.5439	18.2457	17.2161	18.0218	17.7476	17.9022	17.7862	17.7382	17.8545
P28667	Marcksl1	69	MARCKS-related protein (Brain protein F52) (MARCKS-like protein 1) (Macrophage myristoylated alanine-rich C kinase substrate) (Mac-MARCKS) (MacMARCKS)	20.265	20.336	20.1025	20.2335	19.6107	18.4754	19.3554	19.4786	19.7979	19.1125	17.4415	18.5608	19.2016	18.7297	19.4369	19.3893	18.1095	19.6918	18.633	20.0203	19.5574	19.3606	19.0633	17.5313	19.8348	18.4308	17.5141	18.623	19.0329	16.8474	17.1342
P28740	Kif2a	37.7	Kinesin-like protein KIF2A (Kinesin-2)	17.075	17.1831	16.9806	16.9024	17.2641	17.2391	17.2653	17.0651	17.141	17.306	17.2331	17.4992	17.2	17.3344	17.067	17.1242	17.1965	17.1559	17.1213	17.1302	17.1928	17.2778	17.4458	17.091	16.4505	17.3185	16.7156	17.441	17.1904	17.2885	16.707
P28741	Kif3a	27	Kinesin-like protein KIF3A (Microtubule plus end-directed kinesin motor 3A)	15.9015	16.1109	15.9337	16.0533	16.2153	15.2223	16.0521	15.7369	15.7982	15.5786	15.774	14.8136	15.2358	15.4724	15.8526	15.528	15.0209	15.8301	15.5081	15.8921	15.651	15.669	15.0799	14.9812	16.0711	14.7699	15.6498	14.1542	15.1801	15.2873	15.9497
P28798	Grn	53.7	Progranulin (PGRN) (Acrogranin) (Epithelin/granulin precursor) (Glycoprotein of 88 Kda) (GP88) (Glycoprotein 88) (PC cell-derived growth factor) (PCDGF) (Proepithelin) (PEPI) [Cleaved into: Paragranulin; Granulin-1; Granulin-2; Granulin-3; Granulin-4; Granulin-5; Granulin-6; Granulin-7]	19.1831	19.3734	19.1205	18.9476	18.9705	18.9348	18.9827	19.0214	18.6172	19.1454	19.0147	18.5286	19.0884	18.2526	18.6093	18.755	18.5245	18.7506	19.3832	18.9535	19.0507	18.7474	18.3728	18.6846	19.4653	18.3821	19.4129	18.5804	19.1823	18.8957	19.2111
P28843	Dpp4	14.7	Dipeptidyl peptidase 4 (EC 3.4.14.5) (Dipeptidyl peptidase IV) (DPP IV) (T-cell activation antigen CD26) (Thymocyte-activating molecule) (THAM) (CD antigen CD26) [Cleaved into: Dipeptidyl peptidase 4 membrane form (Dipeptidyl peptidase IV membrane form); Dipeptidyl peptidase 4 soluble form (Dipeptidyl peptidase IV soluble form)]	15.8439	11.5909	11.6345	15.4417	11.6651	11.4268	11.5657	11.2288	16.0906	11.6228	11.4288	11.4988	11.2853	11.5087	11.4349	11.6928	11.7024	16.2275	11.7338	11.9375	11.4055	11.6894	11.4997	11.4958	11.6065	11.5536	11.6934	11.4792	11.3532	11.2801	11.4369
P28867	Prkcd	50.4	Protein kinase C delta type (EC 2.7.11.13) (Tyrosine-protein kinase PRKCD) (EC 2.7.10.2) (nPKC-delta) [Cleaved into: Protein kinase C delta type regulatory subunit; Protein kinase C delta type catalytic subunit (Sphingosine-dependent protein kinase-1) (SDK1)]	17.6009	17.3463	17.5271	17.5254	17.6504	18.0862	17.4067	17.2471	17.6348	17.4727	17.9152	17.8997	17.8029	17.7718	17.746	17.4628	17.4336	17.5087	17.5335	17.4171	17.3871	17.5805	17.9103	17.6087	17.1644	17.954	17.305	17.7605	17.4967	17.4307	17.9068
P29268	Ccn2	61.5	CCN family member 2 (Cellular communication network factor 2) (Connective tissue growth factor) (Hypertrophic chondrocyte-specific protein 24) (Protein FISP-12)	20.923	21.2882	20.6606	20.9657	20.8805	20.1075	21.7838	21.1536	21.7702	20.4065	18.0188	18.1569	18.7059	17.1827	19.6565	21.3056	19.421	21.704	20.0747	21.5666	21.5911	21.4453	19.5009	19.8996	20.3948	18.2553	18.6389	18.168	18.6475	18.198	19.8068
P29341	Pabpc1	67.6	Polyadenylate-binding protein 1 (PABP-1) (Poly(A)-binding protein 1)	21.2992	21.3403	21.3065	21.2549	21.3869	21.4255	21.4362	21.2482	21.3326	21.3775	21.324	21.5152	21.4007	21.5882	21.5981	21.2721	21.3656	21.1829	21.2851	21.1127	21.205	21.3053	21.5138	21.5217	21.3526	21.6392	21.3367	21.3555	21.3196	21.3888	21.116
P29351	Ptpn6	34.3	Tyrosine-protein phosphatase non-receptor type 6 (EC 3.1.3.48) (70Z-SHP) (Hematopoietic cell protein-tyrosine phosphatase) (PTPTY-42) (Protein-tyrosine phosphatase 1C) (PTP-1C) (SH-PTP1) (SHP-1)	16.5118	16.5703	16.5144	16.4063	17.0397	15.7289	16.3029	16.0758	16.2358	16.3453	15.5917	15.3431	15.2632	16.0233	16.1566	16.3105	16.1002	16.2871	16.3984	16.2648	16.065	16.1208	16.2134	15.5915	15.7418	15.9348	15.0741	16.0882	14.8769	15.7775	15.0456
P29416	Hexa	19.3	Beta-hexosaminidase subunit alpha (EC 3.2.1.52) (Beta-N-acetylhexosaminidase subunit alpha) (Hexosaminidase subunit A) (N-acetyl-beta-glucosaminidase subunit alpha)	15.0879	15.2193	15.2688	15.3721	15.269	13.2449	14.9858	13.9607	14.9066	15.2109	15.2908	15.2246	13.9531	13.9307	14.3684	14.7106	13.8856	15.297	15.8734	14.8237	13.9513	14.1296	14.2222	15.4416	13.7852	13.9507	14.0313	14.0189	13.6358	13.9826	16.3349
P29477	Nos2	14.9	Nitric oxide synthase, inducible (EC 1.14.13.39) (Inducible NO synthase) (Inducible NOS) (iNOS) (Macrophage NOS) (MAC-NOS) (NOS type II) (Peptidyl-cysteine S-nitrosylase NOS2)	11.8184	11.6337	16.4239	11.5268	11.6571	11.2724	11.486	11.4213	11.4474	11.5066	11.4764	11.387	11.1474	15.8535	11.6372	11.5776	11.3909	11.546	11.5861	11.6931	11.6475	11.4632	11.3259	15.7939	11.5553	11.3986	11.5606	15.553	11.4906	11.2097	11.4228
P29533	Vcam1	28.6	Vascular cell adhesion protein 1 (V-CAM 1) (VCAM-1) (CD antigen CD106)	18.0836	18.5129	18.6437	17.6927	17.0567	15.3307	15.7165	15.4211	17.4619	15.3264	17.4451	15.2945	16.7574	15.5705	15.5079	16.0658	15.6038	16.6665	15.6565	16.4996	16.1299	15.3163	15.4265	15.4018	17.5194	16.3414	15.4231	16.7792	16.6957	15.5285	18.2369
P29594	Casp2	37.4	Caspase-2 (CASP-2) (EC 3.4.22.55) (Neural precursor cell expressed developmentally down-regulated protein 2) (NEDD-2) (Protease ICH-1) [Cleaved into: Caspase-2 subunit p18; Caspase-2 subunit p13; Caspase-2 subunit p12]	16.0039	15.8347	16.1156	16.0319	15.935	16.3186	16.1051	16.0377	15.821	16.138	16.968	16.8807	16.3216	17.253	16.1533	15.9238	16.7471	15.6588	16.315	15.7478	15.1896	15.5708	16.2444	16.7739	15.5572	16.8477	16.0157	16.7707	16.7686	16.1623	16.9022
P29595	Nedd8	64.2	NEDD8 (Neddylin) (Neural precursor cell expressed developmentally down-regulated protein 8) (NEDD-8) (Ubiquitin-like protein Nedd8)	17.1005	17.2843	17.6717	18.1286	16.9927	16.7286	16.8331	17.1039	17.2464	17.5032	17.266	15.7515	17.8254	17.1182	16.9401	15.6356	15.9196	15.8891	16.6244	15.6597	15.8746	16.7631	16.9217	16.9484	15.6347	17.8755	15.5371	17.3976	16.8635	15.7259	17.8125
P29758	Oat	74.9	Ornithine aminotransferase, mitochondrial (EC 2.6.1.13) (Ornithine--oxo-acid aminotransferase)	20.0018	20.0464	19.9655	20.1862	20.4252	21.263	20.6334	21.0099	20.7462	21.8148	22.1447	20.9229	20.3816	20.5378	21.12	20.7716	21.9313	20.5377	22.9357	20.7618	20.53	20.2568	20.7355	20.9425	20.8382	20.5284	20.4702	19.9392	20.3707	20.2502	21.6085
P30051	Tead1	28.9	Transcriptional enhancer factor TEF-1 (NTEF-1) (Protein GT-IIC) (TEA domain family member 1) (TEAD-1) (Transcription factor 13) (TCF-13)	17.8706	17.7596	17.6649	16.0771	17.5651	17.9394	18.023	17.7677	17.6423	15.7119	15.6161	15.8566	15.9604	15.9165	17.6986	17.7679	17.5212	17.6741	17.165	17.8727	17.5254	17.9265	17.7961	15.6591	15.8187	15.9121	15.6089	15.8372	15.4207	15.5497	15.7385
P30276	Ccnb2	37.7	G2/mitotic-specific cyclin-B2	14.9908	15.2042	15.1874	15.2066	15.0475	16.3973	14.9139	15.8143	15.2482	16.2083	15.9955	16.5841	15.8308	16.4528	16.3881	14.9513	16.8491	15.2348	15.9291	15.1728	14.9536	14.9907	16.5592	16.7912	14.6614	16.6571	16.3675	16.5285	16.641	16.3396	16.8206
P30280	Ccnd2	28.4	G1/S-specific cyclin-D2	15.696	16.3019	15.6938	15.6186	15.5775	14.3996	16.149	14.7776	15.4601	14.6729	15.5875	16.3322	16.4343	15.034	14.8359	15.583	14.5754	15.872	14.7837	15.3825	15.5311	15.8434	14.9564	16.0138	15.7058	15.6116	14.336	15.3656	14.5853	14.2022	15.5882
P30412	Ppic	57.1	Peptidyl-prolyl cis-trans isomerase C (PPIase C) (EC 5.2.1.8) (Cyclophilin C) (Rotamase C)	18.8184	18.9866	18.8807	18.3671	17.6528	17.7119	18.138	16.5587	18.8231	16.8288	17.7349	17.9481	18.8076	15.7541	16.6458	18.383	16.9758	18.0943	17.1239	18.1851	17.6976	18.0053	16.6969	17.4192	18.9847	16.7075	16.6653	18.0299	18.1163	16.1472	17.2565
P30416	Fkbp4	79.7	Peptidyl-prolyl cis-trans isomerase FKBP4 (PPIase FKBP4) (EC 5.2.1.8) (52 kDa FK506-binding protein) (52 kDa FKBP) (FKBP-52) (59 kDa immunophilin) (p59) (FK506-binding protein 4) (FKBP-4) (FKBP59) (HSP-binding immunophilin) (HBI) (Immunophilin FKBP52) (Rotamase) [Cleaved into: Peptidyl-prolyl cis-trans isomerase FKBP4, N-terminally processed]	21.9584	21.9134	22.0777	21.9738	21.8255	22.1296	21.9893	21.9905	21.9028	22.2416	22.3857	22.3174	23.2233	22.6807	22.1699	22.0538	22.1707	21.8912	22.1432	22.0671	21.9034	22.0839	22.3309	22.2894	21.8405	22.5394	21.8808	22.0646	23.0077	22.5088	22.6074
P30558	F2r	14.4	Proteinase-activated receptor 1 (PAR-1) (Thrombin receptor)	14.1746	14.4548	14.0639	14.2646	14.0039	16.3005	14.9407	15.4283	14.0639	15.6792	14.0498	15.3098	13.8758	14.1662	14.271	15.3214	15.6996	15.2226	15.4705	15.3714	15.404	15.2106	15.8392	14.118	14.1035	15.0224	13.9092	16.3849	14.119	14.0055	13.7898
P30561	Ahr	32.1	Aryl hydrocarbon receptor (Ah receptor) (AhR)	18.1364	17.9048	18.2342	18.2701	16.6441	15.4132	16.3934	15.9968	17.2056	16.1048	15.9476	14.8978	15.1048	15.5646	15.9653	16.6903	15.8481	16.2614	16.256	16.2743	16.0184	16.3958	15.7781	15.8052	17.6889	14.918	15.0629	15.2161	17.3255	14.9941	16.1817
P30681	Hmgb2	60	High mobility group protein B2 (High mobility group protein 2) (HMG-2)	21.6632	21.3555	21.6964	21.8268	21.8869	21.9874	22.0062	22.0526	21.3416	21.877	22.0614	22.7008	22.562	22.9987	22.374	21.8619	22.5611	21.4966	21.8625	21.3569	21.5582	21.6476	22.2585	22.7674	22.1362	22.7965	22.098	22.8059	22.8495	22.6061	22.3039
P30999	Ctnnd1	71.3	Catenin delta-1 (Cadherin-associated Src substrate) (CAS) (p120 catenin) (p120(ctn)) (p120(cas))	21.4201	21.4043	21.5881	21.3903	20.9088	21.085	20.9868	21.1207	20.9433	21.6638	20.4208	20.4071	20.3633	20.8193	20.7469	21.2871	21.0619	21.0958	21.3384	21.5044	21.396	21.0727	21.0824	20.7821	21.9968	20.5719	21.282	20.5948	20.4221	20.7418	20.6322
P31230	Aimp1	69.4	Aminoacyl tRNA synthase complex-interacting multifunctional protein 1 (Multisynthase complex auxiliary component p43) [Cleaved into: Endothelial monocyte-activating polypeptide 2 (EMAP-2) (Endothelial monocyte-activating polypeptide II) (EMAP-II) (Small inducible cytokine subfamily E member 1)]	19.3834	19.3888	19.2837	19.2172	19.5183	19.2799	19.5802	19.29	19.8997	19.4045	19.2033	19.2495	19.2554	19.2691	19.5563	19.3202	19.2107	19.3932	19.2277	19.2756	19.49	19.357	19.3607	19.2442	19.7827	19.3142	19.6588	19.8087	19.189	19.9224	19.2128
P31254	Uba1y	16.9	Ubiquitin-like modifier-activating enzyme 1 Y (EC 6.2.1.45) (Ubiquitin-activating enzyme E1) (Ubiquitin-activating enzyme E1 Y)	17.8328	15.2081	16.2071	16.1928	16.0576	17.1156	17.4265	16.3729	17.5909	14.8629	16.3454	16.6526	15.0876	16.7243	16.0732	13.2396	15.8458	16.6729	15.8892	16.4764	16.2767	17.5504	17.3339	15.4035	17.098	14.881	15.2975	15.0766	17.2097	15.6586	16.5329
P31324	Prkar2b	45.9	cAMP-dependent protein kinase type II-beta regulatory subunit	18.103	18.6198	18.4097	18.6917	19.3682	18.4969	18.5738	17.6301	17.0403	17.4668	17.7759	18.9857	17.8623	18.0724	17.5225	18.7349	17.6903	18.6101	16.4311	18.4975	18.7266	18.0348	17.111	16.2523	18.9632	17.7552	17.3486	18.2396	16.4858	19.026	18.3738
P31786	Dbi	64.4	Acyl-CoA-binding protein (ACBP) (Diazepam-binding inhibitor) (DBI) (Endozepine) (EP)	21.5176	21.1139	21.3509	21.4291	21.7092	21.4496	21.8157	21.0786	21.2365	21.1269	21.469	21.6751	21.9339	21.063	20.6501	21.1653	20.9868	21.3059	21.5531	21.1176	21.4124	21.4159	21.4391	21.7439	21.2425	21.3913	21.6387	21.4734	21.4132	21.6416	21.8699
P31809	Ceacam1	24.4	Carcinoembryonic antigen-related cell adhesion molecule 1 (Biliary glycoprotein 1) (BGP-1) (Biliary glycoprotein D) (MHVR1) (Murine hepatitis virus receptor) (MHV-R) (CD antigen CD66a)	16.8818	16.9373	17.1807	16.2217	16.9346	20.6595	17.5173	19.7487	16.4659	17.5396	18.6527	16.698	16.9294	19.3276	20.8799	17.6866	20.7944	17.8852	18.2281	17.904	18.5026	19.1695	20.8459	18.8638	15.3723	16.3329	21.1858	17.9787	16.5899	18.8169	16.4954
P31938	Map2k1	72.8	Dual specificity mitogen-activated protein kinase kinase 1 (MAP kinase kinase 1) (MAPKK 1) (EC 2.7.12.2) (ERK activator kinase 1) (MAPK/ERK kinase 1) (MEK 1)	20.5993	20.3854	20.6698	20.6132	20.7417	19.7882	20.4527	20.2944	20.0901	20.6878	20.2557	20.6218	19.7061	20.0208	19.8992	20.0869	20.4407	20.4397	20.3682	20.5291	20.1862	20.3062	20.0768	20.6412	19.6618	20.0063	20.3902	20.8369	19.812	19.8704	20.3483
P31955	Areg	15.3	Amphiregulin (AR) (Schwannoma-derived growth factor) (SDGF)	14.4506	14.5363	13.6757	14.3173	14.928	14.3838	14.6629	15.539	12.8622	15.1465	13.6284	13.8082	14.1044	14.0619	13.5831	15.6186	15.0054	14.1352	15.1765	14.3913	15.8647	15.75	15.0571	13.3763	14.0221	13.8729	13.5761	14.0155	14.6447	14.2915	13.3306
P32020	Scp2	42.8	Sterol carrier protein 2 (SCP-2) (Acetyl-CoA C-myristoyltransferase) (EC 2.3.1.155) (Non-specific lipid-transfer protein) (NSL-TP) (Propanoyl-CoA C-acyltransferase) (EC 2.3.1.176) (SCP-2/3-oxoacyl-CoA thiolase) (SCP-2/thiolase) (EC 2.3.1.16) (SCP-chi) (Sterol carrier protein X) (SCP-X) (Straight-chain acyl-CoA oxidase) (SCPX)	18.1149	18.0174	18.0235	18.0331	17.578	18.079	17.8984	17.8323	18.4071	17.7518	17.5281	17.4599	17.6465	16.8767	18.4945	18.1232	17.6568	18.2551	18.2678	17.9934	18.0931	18.1106	17.652	17.1845	17.3431	17.4045	17.1691	17.1914	17.1696	16.8108	17.2324
P32067	Ssb	45.8	Lupus La protein homolog (La autoantigen homolog) (La ribonucleoprotein)	19.6738	19.7449	19.7919	19.7815	19.7199	19.0978	19.6071	19.6595	19.4238	19.7	19.4803	19.6289	19.5069	19.6207	19.8385	19.6069	19.65	19.5212	19.5576	19.4519	19.3478	19.4799	19.5614	19.8234	19.9506	19.7174	19.4888	19.3798	19.7554	19.9894	19.3399
P32233	Drg1	50.4	Developmentally-regulated GTP-binding protein 1 (DRG-1) (Neural precursor cell expressed developmentally down-regulated protein 3) (NEDD-3) (Translation factor GTPase DRG1) (TRAFAC GTPase DRG1) (EC 3.6.5.-)	20.271	20.2408	20.2054	20.141	20.0023	20.0252	20.3298	19.9233	20.1893	20.1972	19.7908	19.9677	20.0312	20.2542	20.4264	20.2411	20.1576	20.1131	20.1143	20.0609	20.0479	20.2373	20.3895	19.771	19.8819	19.8951	19.4025	19.6791	19.651	19.4557	19.6607
P32507	Nectin2	55.7	Nectin-2 (Herpes virus entry mediator B) (Herpesvirus entry mediator B) (HveB) (Murine herpes virus entry protein B) (mHveB) (Nectin cell adhesion molecule 2) (Poliovirus receptor homolog) (Poliovirus receptor-related protein 2) (CD antigen CD112)	18.0196	18.1643	18.0157	18.0487	18.0393	17.4904	17.9807	17.7749	18	17.3306	17.1494	16.7745	16.6848	17.2113	18.1103	17.7993	17.7059	17.9524	17.4095	17.8604	18.0839	17.8044	17.9634	17.2875	17.2735	17.3881	17.2174	16.8317	16.4266	16.0133	17.1193
P32883	Kras	64	GTPase KRas (EC 3.6.5.2) (K-Ras 2) (Ki-Ras) (c-K-ras) (c-Ki-ras) [Cleaved into: GTPase KRas, N-terminally processed]	15.7152	15.3581	13.6727	14.4325	13.9346	13.3661	15.3772	13.3426	16.5049	14.7852	14.5341	14.6509	13.9559	14.5766	16.7388	13.3278	14.0633	13.9566	14.0978	12.4092	14.3355	15.5216	16.3474	14.1856	13.8739	14.0137	13.216	16.755	13.8415	13.6511	15.2298
P32921	Wars	74.6	Tryptophan--tRNA ligase, cytoplasmic (EC 6.1.1.2) (Tryptophanyl-tRNA synthetase) (TrpRS) [Cleaved into: T1-TrpRS; T2-TrpRS]	20.896	20.5963	20.7689	20.7906	21.7979	21.1375	21.4465	21.3016	21.269	21.7656	21.2565	22.1283	20.7338	20.7566	21.6391	21.249	21.4405	21.8	22.0222	21.6316	20.872	21.919	21.6433	21.4092	20.1026	21.2506	21.0319	21.3779	20.6594	20.9385	20.1768
P33173	Kif1a	18.5	Kinesin-like protein KIF1A (Axonal transporter of synaptic vesicles)	15.5241	16.1859	15.626	16.3091	13.3165	12.9469	13.2815	13.164	13.2553	15.6664	13.3425	12.9273	13.3337	13.1889	13.2723	13.3173	13.4449	13.3866	13.449	13.2475	16.4458	13.1182	13.43	13.032	16.1736	13.2253	13.2603	13.3303	13.1598	13.1345	13.112
P33174	Kif4	41.5	Chromosome-associated kinesin KIF4 (Chromokinesin)	16.6843	16.008	16.4046	16.0859	16.5114	16.6687	16.5226	16.3679	15.9178	16.8484	17.0575	17.2167	16.3652	17.31	17.0231	16.1222	17.2757	16.2141	16.8531	16.0878	15.5737	15.7544	17.1405	17.4296	17.0201	17.241	16.7113	16.7691	16.991	16.857	16.8761
P33215	Nedd1	46.4	Protein NEDD1 (Neural precursor cell expressed developmentally down-regulated protein 1) (NEDD-1)	17.3102	17.3093	17.0899	17.1904	17.3239	17.286	17.4676	17.1597	17.1964	17.3654	17.2977	17.5282	16.7764	17.2783	17.2635	17.3687	17.3729	17.2605	17.2871	17.407	17.3936	17.211	17.389	17.3293	17.7095	17.3031	17.4381	17.1364	17.2729	17.5457	17.5031
P33609	Pola1	36.9	DNA polymerase alpha catalytic subunit (EC 2.7.7.7) (DNA polymerase alpha catalytic subunit p180)	16.9379	16.7721	16.697	16.4381	16.9483	16.4684	16.8459	16.3316	16.4276	16.6425	16.8242	16.8843	16.6466	17.0613	17.0796	16.7004	17.1568	16.2188	17.1003	16.6202	16.2301	16.59	16.9286	16.873	16.6296	16.9974	16.4425	16.8876	16.9714	16.7846	16.3777
P33610	Prim2	38.2	DNA primase large subunit (DNA primase 58 kDa subunit) (p58)	16.15	15.8927	15.832	15.4968	15.9266	16.0038	16.0883	16.0156	15.6041	16.2334	16.4332	16.1753	15.9876	16.7557	16.029	15.8841	16.6061	15.1765	16.261	15.7486	15.2195	15.5352	16.167	16.9315	16.1228	16.7384	16.526	15.7932	16.6098	16.3792	16.4356
P33611	Pola2	22.2	DNA polymerase alpha subunit B (DNA polymerase alpha 70 kDa subunit)	16.6157	16.6264	16.5186	15.5033	16.7332	15.226	16.8965	15.505	16.7319	16.5116	17.0388	16.7322	15.0965	16.5524	17.4257	15.4974	16.9681	16.23	16.907	15.4806	15.2579	15.4098	16.9741	16.7309	15.4839	16.6524	15.0815	16.9318	16.1988	15.0429	15.1741
P34152	Ptk2	42.3	Focal adhesion kinase 1 (FADK 1) (EC 2.7.10.2) (Focal adhesion kinase-related nonkinase) (FRNK) (Protein-tyrosine kinase 2) (p125FAK) (pp125FAK)	18.1117	17.9837	17.9605	17.9947	18.0363	17.7371	18.0193	17.8126	17.7422	17.8585	17.8089	17.9092	17.5219	17.8031	17.7404	17.9049	17.9095	17.8594	17.633	17.9183	17.8315	17.9204	17.687	17.2571	18.4293	17.7677	18.1857	17.7676	17.5724	18.4576	17.9464
P34884	Mif	93.9	Macrophage migration inhibitory factor (MIF) (EC 5.3.2.1) (Delayed early response protein 6) (DER6) (Glycosylation-inhibiting factor) (GIF) (L-dopachrome isomerase) (L-dopachrome tautomerase) (EC 5.3.3.12) (Phenylpyruvate tautomerase)	21.7722	21.6614	21.826	21.715	22.0175	21.4663	22.0812	21.3381	21.8445	21.4425	21.2975	21.5757	20.7653	20.9612	21.9069	21.4691	21.4785	21.883	21.6518	21.7566	20.9209	21.7713	21.4259	21.305	21.0714	21.2079	21.347	21.602	21.298	21.5205	21.4753
P34914	Ephx2	67.3	Bifunctional epoxide hydrolase 2 [Includes: Cytosolic epoxide hydrolase 2 (CEH) (EC 3.3.2.10) (Epoxide hydratase) (Soluble epoxide hydrolase) (SEH); Lipid-phosphate phosphatase (EC 3.1.3.76)]	15.9916	16.33	15.9845	16.356	15.7459	17.617	15.8999	17.6513	17.2167	18.1157	19.04	18.935	17.4469	18.1141	17.4657	17.1999	17.4677	17.2511	17.9959	17.4152	17.928	17.6966	17.3102	16.649	15.8111	17.1373	16.945	19.4948	16.8734	17.3071	18.8917
P35123	Usp4	54.4	Ubiquitin carboxyl-terminal hydrolase 4 (EC 3.4.19.12) (Deubiquitinating enzyme 4) (Ubiquitin thioesterase 4) (Ubiquitin-specific-processing protease 4) (Ubiquitous nuclear protein)	17.6595	17.6593	17.6233	17.4308	17.0403	17.2994	17.52	17.38	17.3279	17.6012	17.1902	17.0806	17.1158	16.9193	17.6241	17.4813	17.5143	17.491	17.6735	17.5675	17.2177	17.6798	17.5751	17.6786	17.5448	17.1569	17.6607	17.3228	17.2403	17.9506	17.1381
P35235	Ptpn11	57.7	Tyrosine-protein phosphatase non-receptor type 11 (EC 3.1.3.48) (Protein-tyrosine phosphatase SYP) (SH-PTP2) (SHP-2) (Shp2)	18.6624	18.6719	18.5895	18.6281	18.6964	17.7306	18.4055	18.1622	18.2742	18.1829	18.3648	17.6479	17.8567	18.1647	18.4715	18.235	18.2554	18.2436	18.3723	18.4129	18.1387	18.3305	18.2266	18.3715	17.996	17.9945	17.6715	18.2022	17.8342	17.3707	17.6585
P35278	Rab5c	62	Ras-related protein Rab-5C (EC 3.6.5.2)	20.4638	20.4349	20.36	20.4331	20.4469	20.3042	20.4967	19.9484	20.8415	20.2858	19.9918	19.6836	19.63	19.3817	20.7774	20.1541	20.2612	20.3991	20.9747	20.2379	20.3232	20.4958	20.3385	19.6363	18.874	19.5961	18.9684	20.124	19.3353	18.7528	19.2507
P35282	Rab21	54.5	Ras-related protein Rab-21 (Rab-12)	18.4221	18.4356	18.5279	18.6043	18.6601	19.045	18.7696	18.956	18.8972	19.1619	18.1547	19.1036	18.0893	18.4818	19.0509	18.6993	18.8632	18.7077	19.137	18.8514	18.932	18.7054	18.8003	18.6457	18.973	18.371	19.2	19.2544	17.8608	18.73	18.4041
P35285	Rab22a	52.1	Ras-related protein Rab-22A (Rab-22) (Rab-14)	16.5461	16.4967	16.3782	16.6364	16.6248	16.4285	16.4947	16.1149	16.3443	16.3802	16.6621	16.9802	16.7329	16.108	16.7026	16.1665	16.5516	16.49	16.9065	16.4327	16.824	16.6281	16.5633	16.2731	16.0538	16.171	15.8944	16.685	16.0807	15.8894	16.4724
P35288	Rab23	37.6	Ras-related protein Rab-23 (Protein open brain) (Rab-15)	15.6989	16.0228	15.7435	15.8634	14.3884	15.7016	15.8914	14.3042	15.5491	15.4462	14.2296	14.1106	14.3187	14.2388	14.5372	15.5809	15.4836	15.8675	15.6653	15.6502	15.4483	15.5104	14.3774	15.601	14.1169	14.5211	14.2418	14.9809	14.4824	13.7435	15.3265
P35290	Rab24	37.9	Ras-related protein Rab-24 (Rab-16)	16.4115	16.5233	16.4415	16.6526	16.5456	16.7816	16.3313	16.5628	16.3307	16.6623	16.7811	16.4116	16.508	16.6896	15.9785	16.599	16.3142	16.6476	16.5276	16.4686	16.6147	16.476	16.2327	16.4197	16.6164	16.451	16.4586	16.6287	17.0267	16.5339	17.0303
P35293	Rab18	67.5	Ras-related protein Rab-18	19.4532	19.4276	19.3373	19.1983	19.5686	19.4877	19.5413	18.7896	19.7714	19.5023	18.6363	19.6509	19.0331	18.2079	19.5461	19.2672	19.4791	19.2115	20.0297	19.3377	19.2953	19.5559	19.8743	19.1866	16.5842	18.9733	17.4767	19.7056	18.3908	17.2458	18.033
P35441	Thbs1	49.1	Thrombospondin-1 (Glycoprotein G)	17.4991	17.4483	17.8353	17.5628	17.3453	16.9133	17.7853	17.9144	17.5851	17.0464	15.7623	15.9907	17.6182	15.6614	17.1079	17.9724	16.7834	17.9345	16.6352	18.6447	17.8082	17.8417	16.6237	16.8934	17.7672	15.8007	16.5218	15.8735	17.6147	16.9569	15.4635
P35456	Plaur	28.4	Urokinase plasminogen activator surface receptor (U-PAR) (uPAR) (CD antigen CD87)	17.8336	18.0608	16.4689	17.2617	17.6028	18.3475	17.2715	16.3146	17.3444	18.3909	18.4725	17.6079	18.2029	18.5726	17.0386	16.3268	18.4665	16.4653	18.0419	16.3399	17.5409	16.6587	18.1104	16.5825	16.8206	16.3363	19.5541	16.7556	18.0703	19.4449	19.6403
P35459	Ly6d	57.5	Lymphocyte antigen 6D (Ly-6D) (Thymocyte B-cell antigen) (ThB)	18.7319	17.9599	21.597	18.4399	22.4338	16.7199	19.8414	20.4258	22.7346	14.4785	15.4113	15.5867	15.1119	14.7055	21.0756	17.4012	18.6681	22.2964	15.4153	20.2777	21.4022	18.3662	14.7002	14.8135	19.9024	14.9126	20.2948	16.98	15.4363	15.2917	14.8454
P35486	Pdha1	65.4	Pyruvate dehydrogenase E1 component subunit alpha, somatic form, mitochondrial (EC 1.2.4.1) (PDHE1-A type I)	20.2761	20.3969	20.2917	20.1815	20.1275	19.9598	20.3611	19.8467	20.4276	19.8821	19.3005	19.4326	19.8724	19.846	19.8604	20.2094	19.8252	20.4743	20.0277	20.2303	20.1713	20.2241	19.9894	19.7337	19.4242	19.7088	19.7121	19.4831	19.3335	18.9632	19.8597
P35505	Fah	59.9	Fumarylacetoacetase (FAA) (EC 3.7.1.2) (Beta-diketonase) (Fumarylacetoacetate hydrolase)	17.3804	17.9017	17.5571	17.7633	18.298	18.1459	17.4963	16.5088	18.3901	18.2618	18.0605	19.3517	17.4566	18.0548	17.8467	17.0615	16.9372	17.6492	18.5524	18.081	17.8548	18.1854	18.3003	18.6349	18.4004	18.2895	16.2758	19.1618	17.6396	16.8448	18.2588
P35550	Fbl	67.9	rRNA 2'-O-methyltransferase fibrillarin (EC 2.1.1.-) (Histone-glutamine methyltransferase) (Nucleolar protein 1) (U6 snRNA 2'-O-methyltransferase fibrillarin)	18.934	19.2735	19.0191	18.9437	18.9133	18.8837	18.7745	18.9087	19.0219	18.8457	17.938	18.2258	18.0645	18.5092	18.8476	18.7288	18.9578	18.8003	18.9244	18.8351	19.0196	18.724	18.7629	18.737	18.4373	18.3082	18.5294	18.3154	18.2704	18.3901	18.1633
P35564	Canx	65.7	Calnexin	22.5319	22.6211	22.6074	22.7198	22.4538	22.2773	22.4184	22.5305	22.4177	22.4128	21.9274	21.6227	21.7503	21.9455	21.929	22.5765	22.4552	22.6288	22.4252	22.7193	22.7723	22.3327	22.1705	22.0517	22.427	22.0774	22.121	21.3609	21.9313	21.5939	21.9565
P35569	Irs1	33.3	Insulin receptor substrate 1 (IRS-1)	15.2547	15.0331	15.1964	15.1515	16.3144	16.5091	16.1484	15.8662	15.1279	15.209	16.2367	14.7881	17.0028	14.9291	16.8515	16.1606	16.3442	15.2254	16.5064	16.5114	15.9535	16.4251	16.2464	15.1022	17.1293	14.9858	16.3715	16.4167	16.3455	16.9477	16.1028
P35583	Foxa2	28.8	Hepatocyte nuclear factor 3-beta (HNF-3-beta) (HNF-3B) (Forkhead box protein A2)	15.298	15.1977	15.2074	15.0797	15.503	15.243	15.6787	15.5056	15.8126	15.1547	15.4727	16.0422	15.7723	15.4013	15.0247	15.3239	15.3411	15.5626	15.9789	15.6675	15.6813	15.9049	15.9745	15.8119	14.7649	15.9393	14.6176	16.0622	15.5145	15.1786	15.2575
P35585	Ap1m1	50.6	AP-1 complex subunit mu-1 (AP-mu chain family member mu1A) (Adaptor protein complex AP-1 subunit mu-1) (Adaptor-related protein complex 1 subunit mu-1) (Clathrin assembly protein complex 1 mu-1 medium chain 1) (Clathrin coat assembly protein AP47) (Clathrin coat-associated protein AP47) (Golgi adaptor HA1/AP1 adaptin mu-1 subunit) (Mu-adaptin 1) (Mu1A-adaptin)	17.8006	17.7349	17.7542	17.6461	17.7947	18.2617	17.8845	17.3991	17.7568	17.1448	18.262	18.6545	18.4824	18.2607	17.5624	17.7521	17.4609	17.9093	17.3446	17.72	17.6813	17.7902	17.6976	18.2087	17.1669	18.2202	17.1244	18.5018	18.3154	17.2155	17.9811
P35601	Rfc1	40.5	Replication factor C subunit 1 (A1-P145) (Activator 1 140 kDa subunit) (A1 140 kDa subunit) (Activator 1 large subunit) (Activator 1 subunit 1) (Differentiation-specific element-binding protein) (ISRE-binding protein) (Replication factor C 140 kDa subunit) (RF-C 140 kDa subunit) (RFC140) (Replication factor C large subunit)	17.2866	17.2523	17.2786	17.1077	17.4315	17.3085	17.6291	17.8057	17.3015	17.7258	17.8017	17.2875	17.4976	17.57	17.8081	17.6133	18.0316	17.2413	17.745	17.5561	17.4908	17.3339	17.8408	17.9659	17.5575	17.7686	17.6504	17.4701	17.9609	17.7069	17.2299
P35689	Ercc5	17.6	DNA excision repair protein ERCC-5 (EC 3.1.-.-) (DNA repair protein complementing XP-G cells homolog) (Xeroderma pigmentosum group G-complementing protein homolog)	13.1872	14.3671	13.3965	13.4413	15.5915	13.329	14.7127	15.4852	14.4911	13.0669	13.2859	13.0436	13.2355	13.2909	13.4065	15.6197	13.3282	15.1837	13.2817	14.6144	14.8838	15.1417	13.4848	13.1888	13.2244	12.866	13.3969	13.126	13.0322	13.2556	13.2416
P35761	Ttk	27	Dual specificity protein kinase TTK (EC 2.7.12.1) (ESK) (PYT)	14.8705	14.9502	14.4947	14.3785	16.368	15.2733	14.9985	15.0197	14.811	15.626	15.7431	16.2275	15.5898	15.5165	15.6632	14.7373	15.9477	14.8442	15.7832	14.8022	14.5149	14.7194	15.8214	16.1931	14.5584	15.6263	16.1446	16.39	16.0057	16.6085	15.7227
P35762	Cd81	27.5	CD81 antigen (26 kDa cell surface protein TAPA-1) (Target of the antiproliferative antibody 1) (CD antigen CD81)	22.2983	22.4973	22.1147	21.9056	21.9448	20.2445	21.4628	20.5885	21.9382	20.3383	20.0008	19.7972	20.0289	19.4682	20.9969	21.3969	20.0101	21.4901	20.4891	21.6727	21.0434	21.2398	20.307	20.0858	19.511	19.9461	18.4619	19.0283	19.4278	17.6634	20.2842
P35821	Ptpn1	58.6	Tyrosine-protein phosphatase non-receptor type 1 (EC 3.1.3.48) (Protein-tyrosine phosphatase 1B) (PTP-1B) (Protein-tyrosine phosphatase HA2) (PTP-HA2)	17.7519	17.6617	17.7034	17.5841	17.4806	17.3759	17.4586	17.472	17.7793	17.5256	17.5315	17.3183	17.3658	17.7356	17.4956	17.7084	17.3223	17.7427	17.5504	17.4207	17.5567	17.6513	17.7113	17.374	17.079	17.4922	17.3276	17.4437	17.1431	17.2125	17.1849
P35822	Ptprk	41.7	Receptor-type tyrosine-protein phosphatase kappa (Protein-tyrosine phosphatase kappa) (R-PTP-kappa) (EC 3.1.3.48)	18.2771	18.2733	18.3795	18.4353	17.9248	17.0911	18.0809	17.8601	18.0882	16.9481	16.7158	17.3752	17.7242	16.4633	17.403	18.1768	17.2585	18.0783	17.0899	17.9365	18.0187	17.9993	17.4416	16.512	18.2058	16.8048	17.1894	16.666	17.6465	16.4738	16.9821
P35831	Ptpn12	60.3	Tyrosine-protein phosphatase non-receptor type 12 (EC 3.1.3.48) (MPTP-PEST) (Protein-tyrosine phosphatase P19) (P19-PTP)	17.9941	17.7081	18.002	17.9692	18.0992	18.0067	17.8631	18.3663	17.5329	17.9752	18.6211	17.8613	17.9163	18.5562	18.0471	17.7786	18.4688	17.8327	17.7963	18.0857	17.752	17.9228	18.178	18.5348	17.8839	18.1841	18.7921	18.284	18.2962	18.5732	18.2398
P35922	Fmr1	51.5	Synaptic functional regulator FMR1 (Fragile X mental retardation protein 1 homolog) (FMRP) (Protein FMR-1) (mFmr1p)	18.6287	18.6498	18.6337	18.6682	18.6544	18.6537	19.0019	19.185	18.4581	18.7792	18.6195	18.9684	18.5284	19.5184	18.1214	19.0404	18.9987	18.8269	18.4886	18.7171	19.0227	18.7901	18.7441	19.7645	18.2458	19.3379	18.9206	19.012	18.796	18.6765	18.6485
P35951	Ldlr	59.4	Low-density lipoprotein receptor (LDL receptor)	16.9852	17.1356	16.8703	17.5181	17.6381	19.2322	17.5118	18.7354	17.8257	19.0058	18.4528	19.4927	18.383	18.354	18.7294	17.3717	19.66	17.7281	19.2546	17.5194	18.6902	18.5302	19.2331	19.4608	17.2537	18.5586	19.721	19.6286	18.504	18.351	18.5888
P35979	Rpl12	59.4	60S ribosomal protein L12	22.6703	22.7606	22.5277	22.3966	22.5912	22.2856	22.9038	22.7871	22.4466	22.8255	22.7572	22.564	22.6619	22.3603	22.3997	22.4423	22.4246	22.4896	22.6214	22.5928	22.5084	22.5281	22.7129	22.6987	22.2289	22.8682	22.7007	22.3685	22.863	22.5667	22.5489
P35980	Rpl18	44.7	60S ribosomal protein L18	22.0488	22.3398	21.9856	21.8053	22.129	21.8128	21.9487	22.0624	22.6516	22.1607	22.0505	22.0243	22.2608	21.98	22.8505	22.1504	22.0829	22.0606	21.9124	22.1291	21.9814	22.4321	22.3855	22.204	19.9387	22.0682	21.7771	22.13	21.8993	22.2175	21.6211
P36371	Tap2	26.9	Antigen peptide transporter 2 (APT2) (EC 7.4.2.-) (ATP-binding cassette sub-family B member 3) (Histocompatibility antigen modifier 2)	11.999	15.3684	12.0148	15.1972	15.5545	11.7984	11.8857	11.7335	11.9101	12.0062	11.9366	11.8787	12.2906	11.8812	15.8602	11.9264	11.9335	11.9059	12.2785	14.9809	11.8152	11.9202	11.6341	11.8947	11.8825	11.9232	11.8423	12.1326	12.033	11.8554	11.7412
P36536	Sar1a	66.2	GTP-binding protein SAR1a	18.6802	18.5827	18.7666	18.6483	18.5633	18.4898	18.6812	18.601	18.435	18.6126	18.2389	18.652	18.3625	18.2684	18.2751	18.4914	18.5554	18.3174	18.7622	18.5988	18.4873	18.5074	18.6578	18.426	18.2989	18.578	18.3129	18.322	18.4069	18.4506	18.4286
P36552	Cpox	60.3	Oxygen-dependent coproporphyrinogen-III oxidase, mitochondrial (COX) (Coprogen oxidase) (Coproporphyrinogenase) (EC 1.3.3.3)	18.8272	18.7168	18.6679	18.772	18.6832	18.6418	18.8897	18.7854	18.7157	18.4836	18.1695	17.6371	18.1411	18.5509	18.577	18.7804	18.6879	18.7051	18.5196	18.8567	18.7049	18.8442	18.9504	18.5167	17.8605	18.8832	17.9301	17.722	17.977	17.9887	17.8609
P36916	Gnl1	43.2	Guanine nucleotide-binding protein-like 1 (GTP-binding protein MMR1)	17.3013	17.2591	17.3369	17.5173	17.4877	17.0669	17.4403	17.5568	16.9298	16.8677	17.4236	17.2809	17.2438	17.387	17.3266	17.1482	17.6323	17.3504	16.9144	17.2256	17.0798	17.1689	17.5673	17.4092	17.4555	17.3593	17.1849	17.7183	17.842	17.2815	17.1531
P36993	Ppm1b	55.6	Protein phosphatase 1B (EC 3.1.3.16) (Protein phosphatase 2C isoform beta) (PP2C-beta)	17.2774	17.0625	17.1993	17.1561	17.3179	16.7832	17.1831	17.2287	16.8799	16.9118	17.6291	17.2487	16.9435	17.1717	16.7552	17.1109	17.4462	17.1567	16.896	17.006	16.9983	17.1832	17.5299	17.3918	16.7488	17.2794	17.6233	17.3038	17.4441	17.0084	16.8912
P37040	Por	68.1	NADPH--cytochrome P450 reductase (CPR) (P450R) (EC 1.6.2.4)	19.9117	19.9841	19.7711	19.9619	19.9979	20.1204	20.0875	20.24	20.0671	20.3266	19.7545	19.9237	19.2337	19.8	20.728	20.0498	20.0636	20.4475	20.4072	19.9837	20.068	20.0922	20.1838	19.9963	19.8728	20.0252	20.6479	20.5725	19.2062	19.7289	19.936
P37889	Fbln2	43.9	Fibulin-2 (FIBL-2)	18.7985	18.9489	18.8909	18.8364	17.919	17.2727	18.2773	17.9475	18.2978	18.6812	13.5671	15.5783	15.7816	16.0878	16.3809	18.0742	16.0891	18.2346	18.1749	18.4705	18.7087	18.0939	15.2896	16.0146	18.6469	14.3032	16.3968	16.3282	15.8919	16.9377	15.6001
P37913	Lig1	42.5	DNA ligase 1 (EC 6.5.1.1) (DNA ligase I) (Polydeoxyribonucleotide synthase [ATP] 1)	17.911	17.7687	17.6063	17.397	18.0434	18.1382	18.0491	18.5042	17.4061	18.6788	19.178	18.6443	18.4298	18.9308	18.7773	18.0436	19.0541	17.4659	18.6802	17.9272	17.7889	17.5224	18.6194	18.839	18.2197	18.7764	19.1721	18.3013	19.0201	18.8411	18.9532
P38060	Hmgcl	35.7	Hydroxymethylglutaryl-CoA lyase, mitochondrial (HL) (HMG-CoA lyase) (EC 4.1.3.4) (3-hydroxy-3-methylglutarate-CoA lyase)	17.8351	17.8154	18.2203	18.0521	17.629	18.0581	17.8237	17.9246	18.1774	18.182	18.1319	17.7346	17.8393	17.4324	18.3972	18.0281	18.1729	18.186	18.3542	17.8667	17.7398	18.0814	18.1216	17.4927	17.766	17.4258	18.0387	17.539	17.7394	16.8432	18.108
P39061	Col18a1	20.5	Collagen alpha-1(XVIII) chain [Cleaved into: Endostatin; Non-collagenous domain 1 (NC1)]	19.5566	20.353	19.8801	20.0256	19.5728	20.2227	19.1808	19.8771	19.5567	19.9233	19.1835	19.4208	19.2105	18.126	19.7251	19.7049	19.8269	19.5341	19.935	19.5833	19.6087	19.8457	18.8893	18.7416	18.5908	18.544	18.7409	19.4571	18.8415	18.2748	19.2528
P39098	Man1a2	37.4	Mannosyl-oligosaccharide 1,2-alpha-mannosidase IB (EC 3.2.1.113) (Mannosidase alpha class 1A member 2) (Processing alpha-1,2-mannosidase IB) (Alpha-1,2-mannosidase IB)	17.4829	17.3132	17.5123	17.4465	17.4429	17.5406	17.3825	17.5317	17.3381	17.6959	17.3345	17.6434	17.0006	17.7093	17.4225	17.4773	17.5884	17.3292	17.6346	17.2126	17.411	17.1979	17.2782	17.4631	17.4956	17.8466	17.5672	17.1637	17.0009	17.3226	17.4489
P39429	Traf2	10.6	TNF receptor-associated factor 2 (EC 2.3.2.27) (E3 ubiquitin-protein ligase TRAF2) (RING-type E3 ubiquitin transferase TRAF2)	16.5688	14.8375	16.4136	15.0692	16.579	15.0261	16.4573	14.9756	14.88	15.0158	16.4268	16.6967	16.5935	16.8119	15.1123	16.3361	15.0361	15.0814	14.9393	16.4612	16.2434	16.1906	16.1528	16.8529	14.6368	14.7424	14.7023	14.8515	16.7767	14.528	14.8496
P39447	Tjp1	67.8	Tight junction protein ZO-1 (Tight junction protein 1) (Zona occludens protein 1) (Zonula occludens protein 1)	19.7436	19.9183	19.7774	19.8406	19.9482	19.67	19.9592	20.2863	19.8709	20.0579	19.4238	18.2718	18.5489	18.6882	19.766	20.0167	20.3004	20.0704	19.8627	19.995	20.2987	19.973	19.3405	19.5581	20.416	18.6613	20.4155	18.5206	18.7056	19.0365	19.045
P39689	Cdkn1a	62.3	Cyclin-dependent kinase inhibitor 1 (CDK-interacting protein 1) (Melanoma differentiation-associated protein) (p21)	14.1477	17.9205	15.0152	14.5141	18.3289	13.7627	17.073	14.4876	17.1172	14.0418	14.5029	14.0305	13.7473	14.9749	14.8863	14.1847	14.3464	13.3572	14.3116	14.8923	14.9789	16.5248	14.4554	14.2072	17.7293	14.1504	14.6144	16.9223	14.1497	14.2316	14.3405
P39749	Fen1	33.6	Flap endonuclease 1 (FEN-1) (EC 3.1.-.-) (Flap structure-specific endonuclease 1)	18.8943	18.6587	18.5266	18.6015	19.0627	19.4965	19.1213	19.1531	18.6916	19.6892	20.1783	19.5517	20.0812	19.8649	19.8537	18.9555	19.7949	18.6277	19.9014	18.6671	18.8481	18.8402	19.8033	19.259	18.93	20.0751	18.8849	19.1322	20.1949	19.2567	19.3328
P39876	Timp3	22.3	Metalloproteinase inhibitor 3 (Tissue inhibitor of metalloproteinases 3) (TIMP-3)	12.5998	13.2581	13.8416	13.4698	13.9903	14.084	12.1389	13.1635	12.7028	13.4749	14.1634	13.7308	15.5277	13.7078	13.9719	14.238	12.8062	15.0288	13.0872	12.6666	12.9084	14.1893	13.6116	13.5312	12.9173	13.0846	12.8924	13.9643	13.7071	13.3344	14.3435
P40124	Cap1	84.6	Adenylyl cyclase-associated protein 1 (CAP 1)	21.5348	21.3605	21.4693	21.4928	21.0314	21.7858	21.2552	21.8854	21.1782	21.8222	21.4815	21.314	21.3134	21.3184	21.7121	21.4808	21.9021	21.4336	21.7522	21.4918	21.5309	21.611	21.7167	21.555	21.3874	21.2169	22.0036	21.4797	21.3467	21.7764	21.2257
P40142	Tkt	81.7	Transketolase (TK) (EC 2.2.1.1) (P68)	23.7171	23.521	23.5546	23.6969	23.873	23.6119	23.7158	23.4452	23.6999	23.1939	23.5432	23.9028	23.8854	23.5925	23.2893	23.7495	23.1615	23.7649	23.0034	23.6307	23.6139	23.5791	23.546	23.6079	23.997	23.813	23.3441	24.0054	23.8678	23.4263	24.1831
P40237	Cd82	42.9	CD82 antigen (C33 antigen) (IA4) (Inducible membrane protein R2) (Metastasis suppressor Kangai-1 homolog) (CD antigen CD82)	15.3491	15.4033	15.5206	17.2216	17.0195	17.8843	15.6041	15.2928	15.3691	18.2146	17.5924	15.3208	15.1684	15.2473	18.1519	15.5146	17.6746	15.5207	18.3462	16.9638	15.2298	15.6484	16.68	16.9456	15.6658	15.3082	15.3992	17.3252	15.2516	14.8698	15.1143
P40240	Cd9	29.2	CD9 antigen (CD antigen CD9)	20.3459	20.1404	20.2742	20.057	20.2373	20.4587	20.2077	19.889	20.4685	19.5598	20.0992	20.2582	20.677	20.1644	19.9036	20.1161	19.8397	20.1991	19.9302	20.5035	20.1687	20.5245	20.0291	19.3827	19.5521	20.0104	19.7098	19.87	20.7712	21.095	20.8102
P40336	Vps26a	45.9	Vacuolar protein sorting-associated protein 26A (H<beta>58 protein) (H beta 58) (Vesicle protein sorting 26A) (mVPS26)	19.3642	19.2089	19.3357	19.4378	19.4104	19.3235	19.5749	19.4727	19.4556	19.3918	19.4493	19.6857	19.5713	19.6853	19.384	19.5582	19.5594	19.6159	19.2057	19.3575	19.3513	19.4012	19.4683	19.8516	18.843	19.3465	17.9369	19.6023	19.4237	19.362	19.5487
P40338	Vhl	46.4	von Hippel-Lindau disease tumor suppressor (pVHL)	13.7594	15.4071	14.2012	14.5043	14.7658	14.4036	13.9422	13.5918	15.6459	13.4913	14.3238	17.0992	15.0601	13.9711	14.3144	14.4898	13.2252	13.6934	15.4865	14.4786	14.9299	13.7836	12.9825	15.2166	14.3119	15.7711	15.0291	16.5424	13.8862	13.8317	14.3782
P40630	Tfam	37	Transcription factor A, mitochondrial (mtTFA) (Testis-specific high mobility group protein) (TS-HMG)	18.4667	18.9706	18.3843	18.4597	19.2647	18.0561	18.6778	17.871	19.0697	18.3078	16.3986	17.8435	17.624	16.477	19.0182	18.3627	18.2744	18.777	18.7918	18.1661	18.5952	18.7726	18.3369	16.9378	16.6163	16.7674	16.6438	17.8416	16.4285	16.3488	16.5038
P40694	Ighmbp2	19	DNA-binding protein SMUBP-2 (EC 3.6.4.12) (EC 3.6.4.13) (ATP-dependent helicase IGHMBP2) (Cardiac transcription factor 1) (CATF1) (Immunoglobulin mu-binding protein 2)	15.621	14.903	14.6999	14.6481	15.5534	15.9035	15.3151	14.4754	15.5512	15.9645	14.4278	15.8106	14.6395	15.6566	15.4092	14.3637	15.9301	15.7813	15.7165	15.7421	14.5405	14.3765	15.7829	15.4207	14.4333	16.1159	15.105	15.3927	15.9023	16.0493	14.5796
P41105	Rpl28	46	60S ribosomal protein L28	20.2379	20.732	19.579	20.1596	20.5731	20.4196	19.97	19.9615	20.9002	20.6578	20.2939	20.4863	20.8173	20.4901	21.2589	20.3171	20.3589	20.5506	20.495	20.5123	19.7705	20.3984	20.6107	20.1541	19.4573	20.245	21.308	20.7687	20.3838	20.0956	19.6518
P41216	Acsl1	41.6	Long-chain-fatty-acid--CoA ligase 1 (EC 6.2.1.3) (Arachidonate--CoA ligase) (EC 6.2.1.15) (Long-chain acyl-CoA synthetase 1) (LACS 1) (Phytanate--CoA ligase) (EC 6.2.1.24)	16.4848	16.5276	16.6378	16.4868	16.884	17.531	16.9437	16.7346	17.3227	16.9498	17.1176	15.6772	17.6208	17.1256	17.3911	16.9635	16.9011	17.2854	17.5351	16.8323	17.1781	17.2408	17.3253	17.2846	15.6294	16.74	15.6237	16.9192	17.0872	16.1377	17.2704
P41241	Csk	39.8	Tyrosine-protein kinase CSK (EC 2.7.10.2) (C-Src kinase) (Protein-tyrosine kinase MPK-2) (p50CSK)	16.9537	16.8974	17.022	16.5751	17.0626	16.6277	17.0565	16.96	16.6121	16.5448	16.8331	16.8288	17.2835	17.1103	16.7272	17.016	16.7233	16.8026	16.6112	17.1379	16.7176	16.9805	17.1214	17.2083	16.5603	17.1164	17.1759	16.9717	17.0556	17.9194	17.3528
P41274	Tnfsf9	13.3	Tumor necrosis factor ligand superfamily member 9 (4-1BB ligand) (4-1BBL)	15.5102	14.1457	15.209	15.1285	16.181	16.3293	14.7053	14.4504	14.5237	16.2532	14.5924	14.4201	14.4695	16.4682	15.4644	14.4137	15.8346	14.4871	15.8874	14.6921	14.8738	14.9778	16.294	16.0777	14.4042	16.6307	16.2572	15.4101	15.2578	16.4072	14.3946
P41438	Slc19a1	9.6	Reduced folate transporter (Intestinal folate carrier 1) (IFC-1) (Reduced folate carrier 1) (RFC-1) (RFC1) (Solute carrier family 19 member 1)	13.046	13.4995	13.5315	13.2196	13.3451	13.1894	15.225	13.0165	15.1038	13.3728	13.0971	13.2931	12.8657	15.3304	13.1088	13.2696	15.6588	13.2409	13.4152	13.337	13.0664	13.1188	15.5892	12.9533	13.1003	15.466	15.6355	13.2191	15.6346	13.1226	13.0972
P41778	Pbx1	44.2	Pre-B-cell leukemia transcription factor 1 (Homeobox protein PBX1)	17.0181	17.0271	17.116	16.8222	16.6482	15.5795	17.0459	16.4292	16.4993	15.759	15.5491	15.6671	15.8746	16.0739	15.6985	16.6421	16.1105	16.4239	15.4819	16.288	16.4081	16.6993	16.3095	16.1839	16.7679	16.21	16.8327	15.886	16.1366	16.7208	16.0106
P42125	Eci1	37	Enoyl-CoA delta isomerase 1, mitochondrial (EC 5.3.3.8) (3,2-trans-enoyl-CoA isomerase) (Delta(3),Delta(2)-enoyl-CoA isomerase) (D3,D2-enoyl-CoA isomerase) (Dodecenoyl-CoA isomerase)	19.8721	19.9895	20.1546	20.1791	20.4669	19.0738	20.0009	19.8329	20.2546	19.2755	19.6598	19.3703	19.0518	19.1006	20.2886	19.5669	20.133	19.7156	19.2378	19.6921	19.7016	19.6258	19.8179	19.4319	18.9045	19.3106	18.791	19.1049	19.1142	18.3476	20.0207
P42128	Foxk1	47	Forkhead box protein K1 (Myocyte nuclear factor) (MNF)	17.8666	17.7428	17.8949	17.7809	17.7209	17.2735	17.8683	17.9125	17.9562	17.7511	17.4397	17.2975	17.4583	17.4897	17.4582	17.9628	17.8958	17.8351	17.5887	17.9292	17.8716	17.885	17.4733	17.5282	17.9036	17.8106	17.4399	17.1998	17.6246	16.9753	17.223
P42208	Septin2	72.6	Septin-2 (Neural precursor cell expressed developmentally down-regulated protein 5) (NEDD-5)	20.0751	20.084	20.0411	20.1261	19.9647	19.7498	19.9508	20.1826	19.9141	19.9989	19.8381	19.8313	19.8563	20.0084	19.4963	20.0245	20.1555	19.9445	19.7211	20.0748	20.1045	19.8364	19.8959	20.0738	20.3226	19.8601	20.1336	20.0949	19.9394	20.236	20.2163
P42212	GFP	41.6	Green fluorescent protein	19.9498	19.7142	19.9909	19.8047	20.8729	20.9774	19.9237	20.0511	20.2965	20.2522	19.3788	20.0847	20.9489	20.9995	20.6888	19.7305	20.3798	20.6399	20.3989	19.646	19.5873	19.9833	21.0266	20.8816	19.8595	21.1079	20.3423	20.9555	20.8598	21.1942	19.5245
P42225	Stat1	49	Signal transducer and activator of transcription 1	18.7487	19.0144	18.9553	19.5109	19.7563	17.9995	19.0488	17.8425	19.0042	18.0203	17.9887	16.89	16.7309	16.3186	19.3036	18.299	17.0802	19.2539	18.3096	19.4161	18.1407	18.9873	17.1918	16.3535	17.4745	16.4073	16.5031	16.8587	15.472	16.5382	17.3185
P42227	Stat3	64.8	Signal transducer and activator of transcription 3 (Acute-phase response factor)	18.9001	18.6747	18.951	18.7467	18.2669	17.5524	18.5364	18.2713	18.1276	18.237	18.6618	18.1104	17.8615	18.6676	18.0919	18.3363	18.3591	18.3862	18.7684	18.2168	17.92	18.2668	18.4203	18.9106	17.8829	18.7459	18.128	17.6351	18.1223	17.5956	18.0442
P42337	Pik3ca	35.8	Phosphatidylinositol 4,5-bisphosphate 3-kinase catalytic subunit alpha isoform (PI3-kinase subunit alpha) (PI3K-alpha) (PI3Kalpha) (PtdIns-3-kinase subunit alpha) (EC 2.7.1.137) (EC 2.7.1.153) (Phosphatidylinositol 4,5-bisphosphate 3-kinase 110 kDa catalytic subunit alpha) (PtdIns-3-kinase subunit p110-alpha) (p110alpha) (Phosphoinositide-3-kinase catalytic alpha polypeptide) (Serine/threonine pr…	15.9755	15.8059	16.0169	15.9244	15.9972	15.891	15.7566	14.9538	15.5909	14.5858	15.497	15.3915	15.8135	15.555	15.7232	15.8265	15.2579	15.7074	15.3233	15.7011	15.3159	15.7808	15.5258	15.4275	15.4982	15.6701	15.3112	15.9031	15.6996	15.0919	15.5904
P42567	Eps15	53.6	Epidermal growth factor receptor substrate 15 (Protein Eps15) (Protein AF-1p)	18.2349	18.1667	18.1843	18.095	17.8994	18.2261	18.2055	18.4116	18.3463	18.6748	17.6446	17.6816	17.7129	17.7277	18.2054	18.3326	18.6206	18.4132	18.6016	18.3634	18.385	18.4921	18.3192	17.9604	18.2667	17.9165	18.1699	17.8108	17.8123	17.9252	17.5538
P42703	Lifr	18	Leukemia inhibitory factor receptor (LIF receptor) (LIF-R) (D-factor/LIF receptor) (CD antigen CD118)	15.9953	14.6391	14.2617	14.3449	15.5393	16.0825	15.2901	14.3405	14.0957	13.9813	15.8904	16.9973	17.2821	14.6263	15.878	13.9645	14.2174	14.2249	15.5193	14.4681	14.3108	14.2192	15.1755	13.5518	13.997	14.4406	13.7982	16.0477	15.3582	13.9182	14.3
P42859	Htt	22.7	Huntingtin (Huntington disease protein homolog) (HD protein homolog) [Cleaved into: Huntingtin, myristoylated N-terminal fragment]	17.2924	17.26	17.2889	17.2402	17.2281	17.4112	17.4316	17.3739	17.3256	17.3583	17.7162	17.2245	17.2914	17.4689	17.8181	17.4642	17.3781	17.4584	17.6119	17.4631	17.3554	17.5578	17.4855	17.6662	17.3394	17.0931	17.4746	17.5214	17.2107	17.0356	17.1442
P42932	Cct8	72.6	T-complex protein 1 subunit theta (TCP-1-theta) (CCT-theta)	22.5936	22.7037	22.6303	22.6008	22.8137	22.2254	22.8268	22.2629	23.0558	22.4225	22.1533	22.1903	22.3684	22.1095	23.0956	22.6737	22.5082	22.5636	22.4448	22.6599	22.4442	22.731	22.7903	21.9473	21.4554	22.4404	21.4748	22.2626	21.9559	21.5648	21.7225
P43024	Cox6a1	77.5	Cytochrome c oxidase subunit 6A1, mitochondrial (Cytochrome c oxidase polypeptide VIa-liver)	19.0751	19.6115	19.1177	19.5292	18.367	19.6298	19.1418	18.7612	19.6063	19.5634	19.4784	18.8182	18.9996	19.3725	19.5868	19.3448	19.3568	19.7043	19.4737	19.6138	20.0706	19.4613	19.5266	19.6662	20.4339	18.7956	20.1256	19.2048	18.7344	18.4056	18.4391
P43120	Hhex	32.5	Hematopoietically-expressed homeobox protein Hhex (Homeobox protein HEX) (mHex) (Homeobox protein PRH)	16.0763	15.7696	15.915	15.7584	15.6624	13.9866	15.7611	14.5508	15.8233	14.642	13.8724	13.8505	16.6985	13.1112	13.8435	14.3162	14.4292	15.3295	13.6197	14.0225	13.881	14.6368	14.558	13.8426	13.4877	14.921	14.3229	14.5015	17.5062	13.4982	16.584
P43247	Msh2	52.5	DNA mismatch repair protein Msh2 (MutS protein homolog 2)	18.2489	18.2474	18.2495	18.1064	18.377	17.9751	18.4636	18.6787	17.9989	18.3374	18.4314	18.5232	18.0503	18.4806	18.0526	18.3779	19.2236	17.9503	18.476	18.0903	18.066	18.1877	18.8828	18.7136	18.0492	18.8025	18.9243	18.5845	18.8197	18.7574	17.9647
P43275	H1-1	33.3	Histone H1.1 (H1 VAR.3) (Histone H1a) (H1a)	19.8947	19.5121	19.547	19.7943	19.179	19.7459	19.8588	19.8716	19.6857	19.6137	19.7789	18.2493	19.0824	20.9369	19.6516	20.323	20.029	19.7292	19.6179	19.5668	19.9002	19.9445	19.7823	20.057	21.2576	20.4392	20.8142	18.0947	18.8313	20.2909	19.4745
P43276	H1-5	32.3	Histone H1.5 (H1 VAR.5) (H1b)	21.6371	21.5211	21.7098	21.7229	21.7725	21.5042	21.7069	22.0327	21.859	21.4367	21.2167	21.3519	21.4367	21.7064	21.892	21.9841	22.1355	21.8143	21.2663	21.839	22.2459	21.8692	21.8336	19.5086	22.2488	20.9752	21.9315	20.7805	21.8355	21.0152	20.7374
P43346	Dck	26.2	Deoxycytidine kinase (dCK) (EC 2.7.1.74) (Deoxyadenosine kinase) (EC 2.7.1.76) (Deoxyguanosine kinase) (EC 2.7.1.113)	16.8084	16.6736	16.7529	16.6571	16.5224	15.7985	16.3133	16.5736	15.9516	16.6991	16.9545	16.5049	16.5202	17.0596	16.6706	16.3621	16.2955	16.3767	16.658	16.2192	15.6243	16.1589	16.6624	16.8757	15.3239	16.9384	14.9184	17.1069	16.5716	15.0596	15.9669
P43406	Itgav	42.5	Integrin alpha-V (Vitronectin receptor subunit alpha) (CD antigen CD51) [Cleaved into: Integrin alpha-V heavy chain; Integrin alpha-V light chain]	17.9997	18.1278	18.2799	17.9231	17.4444	17.5302	17.3782	17.43	17.5712	17.2319	17.0972	17.4096	16.6537	16.964	16.9643	17.3262	17.0508	17.3907	17.1974	17.5349	17.5907	17.352	16.8331	17.3266	17.723	17.0477	17.188	17.8437	16.5084	17.1166	17.5618
P43883	Plin2	22.8	Perilipin-2 (Adipophilin) (Adipose differentiation-related protein) (ADRP)	17.2648	17.2131	17.1438	17.0747	17.0511	17.0734	17.1597	16.0513	17.115	15.3422	15.3586	16.3875	15.2547	15.4994	16.9891	16.8411	15.4801	17.4366	16	16.9292	16.9183	16.9973	15.414	15.321	16.7266	15.1014	15.3812	16.9415	15.1833	15.0518	15.8669
P45481	Crebbp	23.8	Histone lysine acetyltransferase CREBBP (EC 2.3.1.48) (Protein-lysine acetyltransferase CREBBP) (EC 2.3.1.-)	17.2943	17.2607	17.2941	17.272	17.2428	17.102	17.3228	16.9827	17.0421	16.8739	16.89	17.0122	17.2082	17.2896	16.9334	17.1466	17.0703	17.0453	17.0314	17.0674	17.1119	17.0252	17.2833	17.1804	17.7149	17.2727	17.1864	17.1032	17.256	17.5347	17.0706
P45591	Cfl2	65.7	Cofilin-2 (Cofilin, muscle isoform)	20.095	19.9878	20.1233	20.0193	20.0783	20.2337	20.0177	19.8676	19.9453	19.9065	20.3214	21.6158	20.5202	20.0061	20.249	19.9141	20.0122	19.8865	20.3521	19.9012	19.9826	19.9967	20.0694	20.1935	19.0702	19.9827	19.4701	21.251	20.5515	19.531	20.6707
P45700	Man1a1	28.2	Mannosyl-oligosaccharide 1,2-alpha-mannosidase IA (EC 3.2.1.113) (Man(9)-alpha-mannosidase) (Man9-mannosidase) (Mannosidase alpha class 1A member 1) (Processing alpha-1,2-mannosidase IA) (Alpha-1,2-mannosidase IA)	17.187	17.051	17.0465	16.8928	16.9249	16.9339	16.9711	17.0849	17.0688	17.3032	17.6518	15.4975	15.4225	16.8272	16.1103	17.0258	15.6553	17.252	17.4318	17.165	17.2786	17.0078	16.875	17.0636	17.278	16.9881	16.8571	15.7858	15.7206	16.7377	17.6317
P45878	Fkbp2	70	Peptidyl-prolyl cis-trans isomerase FKBP2 (PPIase FKBP2) (EC 5.2.1.8) (13 kDa FK506-binding protein) (13 kDa FKBP) (FKBP-13) (FK506-binding protein 2) (FKBP-2) (Immunophilin FKBP13) (Rotamase)	18.826	18.8803	18.8425	18.793	19.2324	19.5536	18.9216	18.5067	19.0845	19.6266	19.6416	18.6949	19.2305	18.1623	19.7329	19.0454	19.1723	19.0324	19.5238	19.0439	19.0557	18.8767	19.5066	17.6992	18.681	19.0383	18.072	19.0004	18.6621	17.4506	18.0208
P45952	Acadm	48	Medium-chain specific acyl-CoA dehydrogenase, mitochondrial (MCAD) (EC 1.3.8.7)	19.5201	19.5472	19.6895	19.6748	19.5844	19.2933	19.4356	19.164	20.0204	19.0137	19.9022	19.0622	19.5515	19.4019	19.663	19.4387	18.941	19.8077	18.9358	19.4067	19.7255	19.4111	19.1002	19.155	19.8056	19.2449	19.964	19.2898	19.6806	18.7276	20.413
P46061	Rangap1	56.7	Ran GTPase-activating protein 1 (RanGAP1)	19.6537	19.5719	19.5087	19.2839	19.3988	19.1244	19.458	19.4711	19.406	19.3399	19.2838	19.1751	19.0967	19.4461	19.5137	19.472	19.1399	19.352	19.3971	19.256	19.235	19.3747	19.3937	19.3397	19.0477	19.65	19.4376	19.2978	19.0218	19.6596	18.9622
P46062	Sipa1	13.4	Signal-induced proliferation-associated protein 1 (Sipa-1) (GTPase-activating protein Spa-1)	14.1001	14.1441	14.0385	14.3052	14.0682	15.1027	14.0862	15.2652	13.8381	15.0338	15.3177	13.6567	15.2262	15.5775	14.1586	13.8178	15.5501	14.0667	15.3287	13.7483	13.948	14.1642	15.5818	15.6527	13.8938	15.2388	13.8291	15.351	15.2041	13.8077	13.9337
P46414	Cdkn1b	66.5	Cyclin-dependent kinase inhibitor 1B (Cyclin-dependent kinase inhibitor p27) (p27Kip1)	16.7143	16.0667	16.6617	16.4208	16.7314	16.2843	16.8819	17.0698	16.7863	16.5811	17.54	17.1911	18.338	17.4549	16.8047	16.5785	16.5281	16.6811	16.497	16.9722	16.7739	16.7211	16.5396	17.4051	17.0971	17.0826	17.333	17.184	18.6202	17.6364	17.4499
P46467	Vps4b	46.2	Vacuolar protein sorting-associated protein 4B (EC 3.6.4.6) (Suppressor of K(+) transport growth defect 1) (Protein SKD1)	18.2686	18.2222	18.1692	18.1606	18.3526	18.2105	18.1205	18.0372	18.1932	17.9427	18.0728	17.9999	18.111	17.9304	18.1258	18.0072	17.891	18.1795	17.98	18.1113	18.0628	18.2414	18.2746	18.0145	18.5346	17.9738	18.1909	17.9332	17.8994	18.6162	17.9719
P46471	Psmc2	66.1	26S proteasome regulatory subunit 7 (26S proteasome AAA-ATPase subunit RPT1) (Proteasome 26S subunit ATPase 2) (Protein MSS1)	20.6032	20.6276	20.5451	20.5817	20.7601	20.4257	20.7499	20.3897	20.4551	20.4668	20.28	20.3456	20.3663	20.23	20.2985	20.5399	20.4236	20.5828	20.5716	20.515	20.4647	20.7005	20.5083	20.2589	19.8113	20.3423	19.5638	20.2556	20.3775	19.7512	19.9483
P46656	Fdx1	43.1	Adrenodoxin, mitochondrial (Adrenal ferredoxin) (Ferredoxin-1)	16.1739	16.3417	15.3318	15.8386	17.188	15.8373	17.0808	15.9452	17.377	16.1138	15.9058	17.0945	16.1821	15.8316	16.4493	16.8214	15.6904	16.5703	16.7696	16.1911	16.3949	16.8136	16.4197	16.3002	15.3465	15.6401	15.8724	17.1946	15.9868	15.1623	15.8462
P46664	Adss2	59.2	Adenylosuccinate synthetase isozyme 2 (AMPSase 2) (AdSS 2) (EC 6.3.4.4) (Adenylosuccinate synthetase, acidic isozyme) (Adenylosuccinate synthetase, liver isozyme) (L-type adenylosuccinate synthetase) (IMP--aspartate ligase 2)	20.5432	20.391	20.502	20.6002	20.7654	20.7421	20.8391	20.8754	20.504	20.7078	20.5639	20.6095	20.6506	20.676	20.8994	20.7653	21.271	20.7929	20.7543	20.7533	20.7698	20.9337	21.066	20.5586	20.1067	20.6274	20.8382	20.6704	20.4473	21.0205	20.7848
P46718	Pdcd2	31.2	Programmed cell death protein 2 (Zinc finger protein Rp-8)	17.1896	17.215	17.2622	17.0106	17.2827	16.7456	17.1743	16.9483	16.984	16.7347	17.3971	17.0588	16.4873	17.159	17.2461	16.9228	17.7258	17.1286	17.0202	16.9454	16.8339	17.131	17.5009	16.8597	17.6042	17.3816	16.6678	17.0577	17.0057	16.8481	15.893
P46735	Myo1b	28.3	Unconventional myosin-Ib (MIH-L) (Myosin I alpha) (MMI-alpha) (MMIa)	18.4605	18.3107	18.8194	18.4977	17.5042	17.7063	17.5886	17.257	17.4856	17.4335	16.9174	18.1626	16.9224	17.1402	16.5531	17.2842	16.5049	17.369	17.0513	17.3751	17.3256	16.985	16.9202	17.1225	18.2849	17.3637	17.0899	18.1363	17.0463	17.9494	17.152
P46935	Nedd4	63.9	E3 ubiquitin-protein ligase NEDD4 (EC 2.3.2.26) (HECT-type E3 ubiquitin transferase NEDD4) (Neural precursor cell expressed developmentally down-regulated protein 4) (NEDD-4)	19.9024	19.805	19.8073	19.8155	20.1073	19.3606	19.6249	19.2447	19.5195	19.4545	19.8427	20.1391	19.6669	19.6684	19.6735	19.3624	19.6482	19.482	19.5488	19.5634	19.3904	19.4724	19.6381	20.3514	19.0005	19.5272	18.6506	20.739	19.4522	19.0829	19.8106
P46938	Yap1	58.8	Transcriptional coactivator YAP1 (Yes-associated protein 1) (Protein yorkie homolog) (Yes-associated protein YAP65 homolog)	17.858	17.6178	17.5109	17.5044	18.067	17.5862	18.4798	17.6115	18.0725	17.5074	17.6617	17.6334	17.6535	16.6437	17.5917	17.5251	17.3429	17.7172	17.8022	17.6972	17.7479	18.0166	17.4054	17.7736	18.5181	17.4972	18.2414	18.0536	17.5568	17.8244	17.9709
P46978	Stt3a	24.5	Dolichyl-diphosphooligosaccharide--protein glycosyltransferase subunit STT3A (Oligosaccharyl transferase subunit STT3A) (STT3-A) (EC 2.4.99.18) (B5) (Integral membrane protein 1)	19.0132	19.1158	18.8357	18.9518	18.9583	18.6488	18.9096	18.8142	19.3278	18.6561	18.5784	18.4017	18.5548	18.2931	19.3167	18.8425	18.8452	18.9921	19.0117	18.9578	18.8186	18.8755	18.722	18.6685	18.284	18.2101	18.3287	18.4415	18.5572	17.5331	18.7382
P47199	Cryz	48.6	Quinone oxidoreductase (EC 1.6.5.5) (NADPH:quinone reductase) (Zeta-crystallin)	17.4512	17.5774	17.7024	17.5466	17.7151	16.7304	17.2177	16.2156	17.2841	16.412	18.2083	17.3448	18.6663	16.9468	17.1474	16.8995	16.2342	17.4316	16.5449	16.8041	17.0145	17.0984	16.5521	16.6634	15.9339	17.0721	15.9383	17.6084	18.1671	15.6128	18.1932
P47713	Pla2g4a	48.5	Cytosolic phospholipase A2 (cPLA2) (Phospholipase A2 group IVA) [Includes: Phospholipase A2 (EC 3.1.1.4) (Phosphatidylcholine 2-acylhydrolase); Lysophospholipase (EC 3.1.1.5)]	17.7238	17.6536	18.0521	18.0985	16.3019	18.0885	17.6544	17.7844	17.4569	17.5541	17.2721	16.0226	16.3568	16.7903	17.0417	17.0828	16.2837	17.9147	17.3151	17.7832	17.5832	17.4936	16.9254	17.8991	16.9777	17.5071	16.4855	16.6511	16.3723	18.7128	17.6124
P47739	Aldh3a1	64.7	Aldehyde dehydrogenase, dimeric NADP-preferring (EC 1.2.1.5) (Aldehyde dehydrogenase 4) (Aldehyde dehydrogenase family 3 member A1) (Dioxin-inducible aldehyde dehydrogenase 3)	16.4235	16.2071	17.2504	16.5328	16.5679	16.6476	16.8599	17.0767	18.3475	16.0929	18.0319	21.9372	18.1231	18.9905	16.4961	16.0362	16.7569	16.4529	16.2736	16.2945	16.2332	16.5833	17.606	19.3429	16.3046	19.7438	17.4176	21.5395	17.7099	16.1835	17.9344
P47740	Aldh3a2	56.8	Aldehyde dehydrogenase family 3 member A2 (EC 1.2.1.3) (EC 1.2.1.94) (Aldehyde dehydrogenase 3) (Fatty aldehyde dehydrogenase)	17.7924	17.8736	17.9676	17.7105	17.8659	17.6078	17.8284	17.7719	17.8486	17.7013	18.0995	19.2343	17.4307	17.9566	17.6971	17.6999	17.5753	17.9838	17.6254	17.7429	17.8907	17.8158	17.9774	17.8646	17.0594	18.0732	17.4589	18.4567	17.3904	16.7158	17.8827
P47753	Capza1	68.9	F-actin-capping protein subunit alpha-1 (CapZ alpha-1)	20.3595	20.1354	20.367	20.4113	19.9581	20.7639	20.3096	20.6414	19.9914	20.5702	20.3372	20.5099	20.592	20.6885	20.2547	20.5531	20.7151	20.4652	20.5396	20.5328	20.5493	20.5351	20.7701	20.7672	20.2782	20.8088	20.1577	20.2688	20.8555	20.4308	20.6639
P47754	Capza2	75.9	F-actin-capping protein subunit alpha-2 (CapZ alpha-2)	20.0657	20.0165	19.9488	19.9422	19.6937	19.676	19.8895	19.9449	19.8405	20.1246	19.6613	20.007	19.593	19.9147	19.8471	19.9401	20.0981	20.016	20.1858	19.8596	19.7175	19.9538	19.9021	20.2835	20.2694	19.748	20.275	19.7137	19.5802	19.6361	19.8326
P47757	Capzb	62.1	F-actin-capping protein subunit beta (CapZ beta)	20.035	20.228	20.0321	20.0661	19.9091	20.2	20.1422	20.2662	20.5647	20.5566	20.2139	20.325	20.361	20.2986	20.4525	20.2305	20.3825	20.2564	20.5136	20.115	20.2126	20.375	20.511	20.4984	20.0392	20.3637	20.065	20.3982	20.2531	20.2472	20.2315
P47758	Srprb	51.7	Signal recognition particle receptor subunit beta (SR-beta)	20.4344	20.4413	20.3835	20.6731	19.9262	20.2932	20.5917	20.6006	20.4112	20.4522	19.7948	19.9173	19.8323	19.9491	20.0456	20.2963	20.4025	20.5975	20.3171	20.61	20.5792	20.4216	20.1578	20.341	20.994	20.1577	20.5592	20.0895	20.1168	20.5645	20.1399
P47791	Gsr	74.4	Glutathione reductase, mitochondrial (GR) (GRase) (EC 1.8.1.7)	20.189	20.2101	20.067	20.0891	20.6113	20.8266	20.2547	20.4075	20.4297	20.5396	20.0061	21.3314	20.209	21.0514	21.1556	20.202	20.6125	20.4292	20.703	20.2749	20.2086	20.4248	20.8967	21.1157	19.9157	21.098	21.0591	21.6607	20.0138	21.4194	20.5318
P47801	Emp1	58.8	Epithelial membrane protein 1 (EMP-1) (Tumor-associated membrane protein)	15.2709	15.1739	14.872	15.1365	15.1376	16.6785	15.1329	16.6613	16.3847	16.7186	15.773	16.3969	17.0627	17.2087	16.151	14.958	17.4258	16.3044	14.9557	16.1788	17.2286	16.0214	16.4748	15.4351	14.6682	16.0272	14.9767	16.7717	15.0551	14.569	14.6032
P47802	Mtx1	35.6	Metaxin-1 (Mitochondrial outer membrane import complex protein 1)	19.2343	19.2359	19.1114	18.99	19.0183	18.9669	18.8822	18.5381	19.1311	18.868	18.9363	18.9976	19.1295	18.6174	18.9787	18.8587	18.5634	18.7161	18.9077	18.7307	18.7874	18.7778	18.8321	18.3498	17.3718	19.1516	16.6376	19.0569	18.532	16.6157	18.3584
P47809	Map2k4	42.6	Dual specificity mitogen-activated protein kinase kinase 4 (MAP kinase kinase 4) (MAPKK 4) (EC 2.7.12.2) (C-JUN N-terminal kinase kinase 1) (JNK kinase 1) (JNKK 1) (JNK-activating kinase 1) (MAPK/ERK kinase 4) (MEK 4) (SAPK/ERK kinase 1) (SEK1)	17.2378	17.4722	17.3972	17.4007	17.6447	16.9974	17.2348	17.1555	17.4416	17.025	16.909	16.5627	16.4403	16.8914	17.3437	17.1674	17.089	17.0955	17.2119	17.0164	17.0229	17.4358	17.3038	17.0531	16.7411	16.8861	16.6476	16.7396	16.66	16.8604	16.6956
P47811	Mapk14	68.6	Mitogen-activated protein kinase 14 (MAP kinase 14) (MAPK 14) (EC 2.7.11.24) (CRK1) (Mitogen-activated protein kinase p38 alpha) (MAP kinase p38 alpha)	17.6833	17.5418	17.468	17.3741	17.5813	17.1136	17.4412	17.2397	17.0089	16.7282	17.5495	17.2638	17.1334	18.1165	17.4375	17.1292	17.485	17.2167	16.8256	17.0661	16.9365	17.1045	17.7791	18.0241	17.015	17.9213	17.4308	17.3853	17.494	17.6151	17.7284
P47856	Gfpt1	72.2	Glutamine--fructose-6-phosphate aminotransferase [isomerizing] 1 (EC 2.6.1.16) (D-fructose-6-phosphate amidotransferase 1) (Glutamine:fructose-6-phosphate amidotransferase 1) (GFAT 1) (GFAT1) (Hexosephosphate aminotransferase 1)	19.2025	19.2798	19.2201	19.4045	19.4885	20.6377	19.8233	20.2026	20.0926	20.7549	20.9761	20.275	19.6795	20.9854	20.4306	19.769	20.6727	20.337	21.0091	19.7535	19.7414	20.0791	20.2285	20.4316	19.5597	20.8401	20.9035	19.5353	19.664	20.3992	20.7557
P47857	Pfkm	53.2	ATP-dependent 6-phosphofructokinase, muscle type (ATP-PFK) (PFK-M) (EC 2.7.1.11) (6-phosphofructokinase type A) (Phosphofructo-1-kinase isozyme A) (PFK-A) (Phosphohexokinase)	17.5108	17.4534	17.491	17.7381	18.1973	18.3666	17.9883	17.6231	18.0393	17.835	18.4963	19.3338	18.904	18.992	18.0747	17.7204	17.6205	17.9821	17.7955	17.8309	17.5998	18.0279	18.43	18.1149	17.7746	18.8778	17.342	19.5487	18.0979	17.8342	18.6157
P47878	Igfbp3	34.2	Insulin-like growth factor-binding protein 3 (IBP-3) (IGF-binding protein 3) (IGFBP-3)	14.842	15.0549	14.8167	15.2033	14.8089	15.3496	15.5504	15.1837	14.5301	16.3582	12.9749	15.1539	14.6964	15.2763	14.5011	15.3765	12.9906	15.7367	15.8039	14.8869	15.903	15.72	14.911	14.9392	16.6454	13.499	15.5178	13.1866	14.2079	13.4535	14.4486
P47879	Igfbp4	40.2	Insulin-like growth factor-binding protein 4 (IBP-4) (IGF-binding protein 4) (IGFBP-4)	17.5992	17.3531	17.4432	17.8246	18.1944	16.8123	17.6143	16.0234	17.743	16.299	18.3661	17.8805	18.7486	17.486	17.1602	18.569	16.5626	17.3331	16.6346	17.7347	16.2009	17.2363	16.9393	17.8207	16.9516	17.5781	16.2313	18.6319	18.5249	18.0956	18.9214
P47911	Rpl6	55.4	60S ribosomal protein L6 (TAX-responsive enhancer element-binding protein 107) (TAXREB107)	22.3482	22.4186	22.4637	22.2732	22.3114	22.3461	22.3559	22.6052	22.337	22.4535	22.2459	22.1728	22.3205	22.3042	22.1944	22.4128	22.2494	22.2299	22.3627	22.4429	22.3236	22.3488	22.4889	22.1505	22.3112	22.4098	22.3737	22.0345	22.7006	22.844	22.4026
P47915	Rpl29	25	60S ribosomal protein L29	16.0973	16.9153	16.2897	17.7197	15.9502	18.5931	16.1491	15.8867	16.2295	19.242	16.9163	15.8977	17.4036	16.9019	16.2819	17.1706	18.3214	16.6876	18.642	18.7219	17.2245	15.9461	16.4873	15.8804	17.4177	17.2602	18.0049	15.8954	17.5408	15.6542	16.7677
P47930	Fosl2	40.8	Fos-related antigen 2 (FRA-2)	17.6969	17.4635	17.4848	17.6469	17.7022	17.6665	17.4234	18.0215	17.623	18.0561	16.5537	16.8352	16.3608	17.154	17.6152	17.6499	18.1443	17.4464	17.8921	17.7919	17.8236	17.562	17.5503	17.4936	17.35	17.0156	17.3581	17.054	16.7671	16.4492	16.6721
P47931	Fst	38.7	Follistatin (FS) (Activin-binding protein)	15.7384	15.6748	16.3471	15.8463	13.346	14.7454	14.2516	15.0403	15.1476	13.2976	14.218	13.8342	13.9383	13.6563	12.4272	15.0346	13.5032	14.6644	13.5934	15.6742	14.9179	14.8758	13.4791	13.6918	14.8212	13.8982	14.7947	15.3129	13.5656	14.1249	14.1449
P47934	Crat	20.8	Carnitine O-acetyltransferase (Carnitine acetylase) (EC 2.3.1.137) (EC 2.3.1.7) (Carnitine acetyltransferase) (CAT) (CrAT)	15.1476	15.1727	15.2776	15.2264	15.4059	15.2445	15.029	14.6854	15.2343	14.1623	15.1619	15.5438	15.3754	14.7311	15.4738	14.9802	14.7193	15.3664	15.1723	15.1271	15.2592	15.15	15.2341	15.3687	14.4073	14.523	14.2293	15.7045	14.9162	14.1121	15.5065
P47955	Rplp1	94.7	60S acidic ribosomal protein P1	23.2708	22.9171	23.2073	23.0877	23.3545	23.0921	23.5937	22.5505	23.1689	22.5806	22.6676	23.1299	22.6878	22.2549	22.9908	23.2092	23.0823	23.1508	23.5866	23.1452	22.8324	23.3692	22.8017	22.7226	21.7211	22.774	21.6478	22.8763	22.6611	21.7033	22.0793
P47962	Rpl5	59.6	60S ribosomal protein L5	22.6109	22.6331	22.5565	22.6352	22.5834	22.5399	22.6208	22.869	22.4368	22.7451	22.4869	22.5538	22.797	22.7778	22.5676	22.6018	22.7246	22.6424	22.5668	22.7071	22.716	22.5927	22.6282	22.8033	22.7404	22.8346	22.5688	22.301	22.741	22.5345	22.4333
P47963	Rpl13	49.3	60S ribosomal protein L13 (A52)	21.5546	21.6739	21.4433	21.3113	21.5598	20.907	21.4298	21.1863	22.1676	21.2689	21.1975	21.2536	21.3811	21.2676	22.1598	21.2113	21.1048	20.9214	21.3909	21.3158	21.4293	21.3363	21.6818	20.9963	20.018	21.2311	20.5625	21.4137	21.6892	20.0775	20.8564
P47964	Rpl36	34.3	60S ribosomal protein L36	21.818	21.9207	21.448	21.4027	21.4375	21.2874	21.7699	21.8937	21.6784	21.8431	21.5343	21.7655	21.6748	21.6908	21.6591	21.5872	21.7169	19.4223	19.2267	21.3892	19.3212	21.5269	22.0078	21.4908	21.0888	21.8999	21.176	21.7569	22.174	20.8331	21.7137
P47968	Rpia	71.6	Ribose-5-phosphate isomerase (EC 5.3.1.6) (Phosphoriboisomerase)	17.4575	17.6543	17.4104	17.3398	17.6866	16.9385	17.6193	17.1068	17.7192	17.5598	16.5673	17.5111	16.4969	16.8542	18.3033	16.9788	17.7767	17.1296	18.2336	17.8781	17.1386	17.6202	17.618	16.5027	15.8762	16.8357	16.2139	17.8459	16.4452	16.7385	16.1523
P48024	Eif1	77	Eukaryotic translation initiation factor 1 (eIF1) (Protein translation factor SUI1 homolog)	19.672	19.7012	19.4616	19.267	19.7766	19.1015	19.5518	19.1687	19.2842	19.7767	19.2384	19.0045	19.0131	19.0781	20.0652	19.1641	19.2828	19.1197	19.7931	19.1171	18.9653	19.3939	19.3278	19.1488	19.4555	19.3519	19.1744	19.4893	18.9239	18.8245	18.4442
P48036	Anxa5	83.4	Annexin A5 (Anchorin CII) (Annexin V) (Annexin-5) (Calphobindin I) (CBP-I) (Endonexin II) (Lipocortin V) (Placental anticoagulant protein 4) (PP4) (Placental anticoagulant protein I) (PAP-I) (Thromboplastin inhibitor) (Vascular anticoagulant-alpha) (VAC-alpha)	22.4391	22.576	22.3442	22.4434	22.1946	22.3561	22.1561	22.2401	22.1577	22.0342	21.7908	21.8904	21.7827	21.8094	22.0497	22.108	22.6142	22.196	21.8818	22.2817	21.9639	22.1612	22.1359	22.0618	22.0622	22.0063	22.5383	22.4774	22.0787	22.588	22.1745
P48193	Epb41	36.4	Protein 4.1 (P4.1) (4.1R) (Band 4.1) (Erythrocyte membrane protein band 4.1)	17.1399	16.8826	17.2969	17.2809	16.6178	17.4092	16.8695	17.5621	17.346	17.12	16.7189	16.8248	16.9057	17.2703	16.9836	17.6232	17.5746	17.4684	17.1019	17.3513	17.5428	17.45	17.355	16.8495	17.956	17.1194	18.2426	16.5153	17.0926	17.88	17.0998
P48410	Abcd1	13.5	ATP-binding cassette sub-family D member 1 (EC 3.1.2.-) (EC 7.6.2.-) (Adrenoleukodystrophy protein) (ALDP)	17.6275	16.6323	17.7095	17.6434	18.0197	16.4453	16.706	18.1566	16.6913	17.6069	18.3851	18.5838	18.1244	18.5414	17.7395	18.165	18.4046	18.0696	17.9923	18.0245	18.0478	17.9497	17.8855	18.6241	16.2256	18.3663	18.2683	16.4112	16.1774	16.4366	18.4583
P48428	Tbca	50	Tubulin-specific chaperone A (TCP1-chaperonin cofactor A) (Tubulin-folding cofactor A) (CFA)	17.6397	17.5062	17.139	17.1801	17.9559	17.839	15.8432	17.8926	17.8349	15.8567	15.8074	15.9082	17.8744	15.7597	18.3774	15.8217	15.8872	16.8811	17.0024	17.0606	16.9247	17.7375	17.1574	15.8214	15.7282	15.8516	15.6718	17.4248	17.3132	17.5631	15.5376
P48441	Idua	12	Alpha-L-iduronidase (EC 3.2.1.76)	15.2319	12.5344	15.1799	15.2856	15.3705	12.2611	15.1104	12.3001	12.2529	12.6171	12.2981	12.423	12.3979	12.5101	12.38	15.2495	12.3679	12.2285	12.398	12.5182	12.3735	12.3024	12.31	12.261	12.6522	12.245	12.348	12.3184	12.1876	12.243	12.2565
P48678	Lmna	69.5	Prelamin-A/C [Cleaved into: Lamin-A/C]	19.9707	20.2813	20.2352	20.1742	20.8689	20.6921	20.3875	20.7026	20.7991	19.4618	19.9127	20.5156	20.4223	20.5514	20.6117	20.9103	20.9645	20.3019	19.6198	20.2188	20.7086	20.8499	20.8211	20.24	20.4368	20.5691	20.3809	20.6231	20.4509	20.7087	19.6241
P48722	Hspa4l	63.4	Heat shock 70 kDa protein 4L (Heat shock 70-related protein APG-1) (Osmotic stress protein 94)	18.4892	18.2233	18.2597	18.3554	18.635	19.5963	18.5144	18.2759	18.7627	18.229	18.9033	18.9563	19.9965	18.9727	18.8369	18.4553	18.2629	18.7642	18.2916	18.6147	18.3693	18.9115	18.7876	18.3106	17.5421	19.2179	18.0301	19.4108	19.2798	19.2304	19.1007
P48725	Pcnt	22.8	Pericentrin	15.6084	15.6255	15.6042	15.4978	15.6384	15.605	15.8003	15.5795	15.4559	16.0142	15.0985	15.7163	15.5432	15.3986	15.6267	15.7187	15.6933	15.4943	15.8174	15.6751	15.4524	15.3356	15.6497	15.3147	15.4936	15.4778	16.1125	15.19	15.5513	15.6383	15.0584
P48754	Brca1	21.6	Breast cancer type 1 susceptibility protein homolog (EC 2.3.2.27) (RING-type E3 ubiquitin transferase BRCA1)	15.2723	14.8303	15.553	14.7981	15.1634	16.7979	15.2361	15.8272	14.8127	17.0422	16.5972	15.8215	15.041	15.9333	16.191	15.1228	16.6031	15.0808	16.8538	15.841	14.9913	14.9636	16.1461	16.4923	15.6252	16.297	16.6903	14.6321	15.9887	15.9598	16.023
P48755	Fosl1	53.1	Fos-related antigen 1 (FRA-1)	14.3633	13.9802	14.1552	13.8337	13.9685	16.8818	14.7682	15.9307	14.2872	16.911	15.8515	15.778	14.3461	15.9386	15.4628	13.4805	16.4661	15.1432	16.7098	15.4735	14.1755	14.4661	16.2141	15.8149	15.2402	15.7088	17.032	16.4686	15.2672	18.125	14.5501
P48758	Cbr1	56.7	Carbonyl reductase [NADPH] 1 (EC 1.1.1.184) (15-hydroxyprostaglandin dehydrogenase [NADP(+)]) (EC 1.1.1.196) (EC 1.1.1.197) (20-beta-hydroxysteroid dehydrogenase) (NADPH-dependent carbonyl reductase 1) (Prostaglandin 9-ketoreductase) (PG-9-KR) (Prostaglandin-E(2) 9-reductase) (EC 1.1.1.189)	20.7719	20.8108	20.7173	20.9774	20.9032	19.5997	20.9897	20.212	20.4167	20.042	19.9363	22.0533	20.3255	20.3752	20.3813	20.8278	19.462	21.4771	20.0002	20.6519	20.7419	21.0003	19.8729	19.1897	20.5926	20.6493	20.2692	19.716	19.889	21.4654	19.6573
P48760	Fpgs	19.4	Folylpolyglutamate synthase, mitochondrial (EC 6.3.2.17) (Folylpoly-gamma-glutamate synthetase) (FPGS) (Tetrahydrofolylpolyglutamate synthase) (Tetrahydrofolate synthase)	13.5616	13.6486	13.5612	13.3841	13.5906	13.5214	13.3661	13.513	13.5324	13.5634	15.3323	14.9258	15.3248	15.5765	13.482	14.5583	13.1472	13.458	13.336	13.4802	13.0692	13.387	13.6716	13.3348	13.2892	15.2125	13.3427	13.3904	15.1957	15.7477	15.5407
P48774	Gstm5	69.6	Glutathione S-transferase Mu 5 (EC 2.5.1.18) (Fibrous sheath component 2) (Fsc2) (GST class-mu 5)	18.6145	18.2536	18.3498	18.9263	18.3445	18.2879	18.4394	18.3722	18.6356	18.1169	19.1987	18.8754	19.2206	17.983	18.4114	18.172	18.5793	18.8056	18.1889	18.4311	18.1958	18.3379	17.7331	18.1474	18.084	18.2291	17.8809	18.9446	19.3173	18.4549	19.185
P48997	Ivl	62.1	Involucrin	18.1224	18.0114	17.9276	18.4918	19.2428	17.1686	17.2249	17.3486	16.7215	19.5256	16.3634	19.6581	16.3137	16.0744	17.8201	16.5019	17.5457	17.7216	19.3029	16.7323	17.029	16.5877	17.788	16.6422	19.8424	17.1466	19.3046	19.002	16.2839	19.1136	16.485
P49025	Cit	18.4	Citron Rho-interacting kinase (CRIK) (EC 2.7.11.1) (Rho-interacting, serine/threonine-protein kinase 21)	13.7054	13.5456	13.7573	13.4152	14.0614	13.52	13.6257	14.4819	13.5832	14.8776	15.0381	13.6856	15.2418	13.4749	14.8915	13.5812	15.1806	13.6444	15.0444	13.6329	13.4906	13.7121	14.6339	15.1727	13.4353	13.2944	14.8815	13.4035	15.4068	14.3939	13.4094
P49070	Camlg	29.6	Guided entry of tail-anchored proteins factor CAMLG (Calcium signal-modulating cyclophilin ligand)	17.6145	17.6959	17.5824	17.7221	17.2169	17.1048	17.1728	16.9066	17.1425	16.8802	16.9519	16.9405	17.1939	17.3151	16.2579	17.254	16.8107	17.4273	16.8333	17.521	17.6368	17.1441	16.9607	17.1364	16.8199	17.262	16.2921	17.1782	16.9078	16.5297	17.2374
P49117	Nr2c2	19.3	Nuclear receptor subfamily 2 group C member 2 (Orphan nuclear receptor TAK1) (Orphan nuclear receptor TR4) (Testicular receptor 4)	13.2029	15.7075	13.0407	13.2744	15.6879	12.8469	13.2043	12.8521	15.5596	13.2551	12.8488	13.0126	12.9583	12.9426	15.5048	12.908	15.651	12.8815	12.9436	12.9711	12.8779	12.7955	15.4141	15.3451	13.0539	13.0739	12.8697	13.0709	12.9176	12.9191	13.0254
P49135	Ercc3	39.1	General transcription and DNA repair factor IIH helicase subunit XPB (TFIIH subunit XPB) (EC 3.6.4.12) (Basic transcription factor 2 89 kDa subunit) (BTF2 p89) (DNA excision repair protein ERCC-3) (DNA repair protein complementing XP-B cells) (TFIIH 89 kDa subunit) (Xeroderma pigmentosum group B-complementing protein)	16.342	16.4	16.2823	16.2068	16.2507	16.1046	16.408	16.2089	16.3525	16.2105	16.1145	15.9545	15.9155	16.0539	16.3863	16.357	16.4612	16.1497	16.5283	16.1338	16.2586	16.3207	16.5759	16.0955	16.4566	16.3459	16.4055	15.7889	16.1074	16.4661	15.7347
P49282	Slc11a2	12.5	Natural resistance-associated macrophage protein 2 (NRAMP 2) (Divalent cation transporter 1) (Divalent metal transporter 1) (DMT-1) (Solute carrier family 11 member 2)	16.1783	16.3664	16.1805	16.0058	15.5836	16.6186	16.0806	16.3778	16.0979	15.8652	16.4298	15.9528	15.7562	16.8717	16.4578	16.0004	16.2431	16.0751	16.1882	16.2265	15.8104	15.6905	16.0562	16.2483	15.0389	16.9362	15.0324	16.3796	15.1511	15.0015	16.2341
P49312	Hnrnpa1	71.2	Heterogeneous nuclear ribonucleoprotein A1 (hnRNP A1) (HDP-1) (Helix-destabilizing protein) (Single-strand-binding protein) (Topoisomerase-inhibitor suppressed) (hnRNP core protein A1) [Cleaved into: Heterogeneous nuclear ribonucleoprotein A1, N-terminally processed]	21.7092	21.8161	21.7331	21.7654	21.6514	21.8406	21.7369	21.7985	21.4073	21.6442	21.1449	21.0097	20.9792	21.6343	21.2404	21.935	21.924	21.5772	21.4786	21.5728	21.9326	21.8257	21.7397	21.4772	22.347	21.517	21.739	20.7117	21.0504	21.2785	20.4747
P49442	Inpp1	24.5	Inositol polyphosphate 1-phosphatase (IPP) (IPPase) (EC 3.1.3.57)	17.4681	16.8984	17.212	17.0375	17.5195	15.5901	17.2531	16.7558	16.0263	14.907	17.4815	15.6597	17.6075	17.4179	15.6063	16.898	16.7921	17.3124	15.7224	17.0613	15.7925	17.6258	16.7615	17.6723	15.3152	17.2744	15.9615	16.7916	17.6844	17.3566	18.0489
P49443	Ppm1a	49	Protein phosphatase 1A (EC 3.1.3.16) (Protein phosphatase 2C isoform alpha) (PP2C-alpha) (Protein phosphatase IA)	17.2978	17.2218	17.2907	17.2318	17.4965	17.1278	17.2757	17.3461	16.9932	17.713	17.6967	18.041	17.3968	17.035	17.3949	17.3709	17.4378	17.3412	17.6176	17.3457	17.2113	17.3498	17.1526	17.4469	16.8385	17.0866	17.1749	17.7905	17.4378	16.744	17.5598
P49446	Ptpre	47.1	Receptor-type tyrosine-protein phosphatase epsilon (Protein-tyrosine phosphatase epsilon) (R-PTP-epsilon) (EC 3.1.3.48)	15.6512	16.669	15.9904	15.9627	16.4287	16.633	15.5608	17.0734	16.5731	16.7064	16.651	15.3441	15.3691	15.1335	16.8054	16.4404	16.9911	15.6016	16.8281	16.6973	17.2941	16.6385	16.3143	16.8942	16.8667	15.3021	17.0372	15.563	15.0416	16.3948	15.7738
P49586	Pcyt1a	51.5	Choline-phosphate cytidylyltransferase A (EC 2.7.7.15) (CCT-alpha) (CTP:phosphocholine cytidylyltransferase A) (CCT A) (CT A) (Phosphorylcholine transferase A)	17.4197	17.1743	17.2286	17.428	18.0143	18.0592	17.9708	17.6898	17.805	18.0445	17.6234	17.9461	17.9451	18.1034	17.7194	17.7344	18.1141	17.8672	18.1609	17.7016	17.8509	18.0828	18.3346	18.2571	17.761	18.253	17.7549	18.5141	17.8835	17.6517	17.5024
P49717	Mcm4	60.2	DNA replication licensing factor MCM4 (EC 3.6.4.12) (CDC21 homolog) (P1-CDC21)	19.2921	19.2199	19.1339	18.8984	19.4527	19.2355	19.2793	18.8863	19.0568	19.527	19.3633	19.7472	19.3911	19.7031	19.6482	18.9568	19.5908	18.6478	19.6513	18.7572	18.7558	18.8165	19.4344	19.3145	18.2237	19.6086	18.1573	19.811	19.7804	18.8873	19.2933
P49718	Mcm5	67.7	DNA replication licensing factor MCM5 (EC 3.6.4.12) (CDC46 homolog) (P1-CDC46)	18.9575	18.8484	18.7788	18.5928	19.202	19.1288	19.0247	18.9277	18.6531	19.1792	19.2854	19.8026	19.3368	19.951	19.2163	18.7927	19.4481	18.358	19.3324	18.479	18.4767	18.4848	19.0777	19.529	18.7591	19.5868	18.9809	19.7538	19.6193	19.5121	19.5368
P49722	Psma2	70.9	Proteasome subunit alpha type-2 (Macropain subunit C3) (Multicatalytic endopeptidase complex subunit C3) (Proteasome component C3)	20.6099	20.51	20.6669	20.7325	20.2647	20.6176	20.6478	20.8334	20.2236	20.7452	20.733	20.5647	20.6803	20.8451	20.1431	20.7365	20.7188	20.6922	20.6071	20.7106	20.6887	20.4372	20.486	20.8273	21.3139	20.5976	20.7842	20.2907	20.9647	20.8608	20.7893
P49769	Psen1	23.8	Presenilin-1 (PS-1) (EC 3.4.23.-) (Protein S182) [Cleaved into: Presenilin-1 NTF subunit; Presenilin-1 CTF subunit; Presenilin-1 CTF12 (PS1-CTF12)]	17.9333	17.709	18.0074	17.895	17.7442	18.0038	17.7889	18.0134	17.3243	18.0337	18.025	18.285	18.1373	18.191	17.5867	18.146	17.7866	17.9203	17.8465	18.0108	18.2839	17.7594	17.5977	17.587	18.1379	17.9089	18.0365	17.8167	18.0319	17.805	18.4248
P49817	Cav1	56.2	Caveolin-1	15.9776	17.6264	16.2766	16.2796	16.7878	15.9278	17.771	18.2896	17.8891	15.7734	15.6749	17.8588	16.0494	16.0173	17.6476	17.9255	19.0954	16.1926	16.1225	18.5673	18.4803	18.0838	17.8838	17.9736	17.1426	16.2216	17.7066	17.7963	15.9928	15.6645	15.749
P49935	Ctsh	47.1	Pro-cathepsin H (Cathepsin B3) (Cathepsin BA) [Cleaved into: Cathepsin H mini chain; Cathepsin H (EC 3.4.22.16); Cathepsin H heavy chain; Cathepsin H light chain]	20.4557	20.5352	20.2529	20.1575	20.1957	20.1701	20.6923	19.7593	21.2411	20.496	19.92	18.9487	19.8833	18.7886	19.9256	20.5898	19.9188	20.7476	21.4127	20.7779	20.2913	20.9446	19.8321	19.7816	17.8212	19.2703	17.551	19.7783	19.0734	17.4148	19.9799
P49962	Srp9	53.5	Signal recognition particle 9 kDa protein (SRP9)	19.1517	18.9993	19.1635	19.1435	19.148	19.1622	19.2549	19.1272	19.4222	19.0725	19.0879	17.2897	18.8941	19.0889	19.2241	19.1423	19.1541	19.1835	19.2904	19.1876	19.0704	19.0246	17.7009	17.2721	17.3656	18.9398	19.0161	17.1763	19.3192	18.7246	19.2072
P50096	Impdh1	32.5	Inosine-5'-monophosphate dehydrogenase 1 (IMP dehydrogenase 1) (IMPD 1) (IMPDH 1) (EC 1.1.1.205) (IMPDH-I)	15.8126	15.2221	16.221	16.0201	15.7411	17.0822	16.7795	16.887	15.2961	17.3099	16.8883	16.8419	17.5475	17.1902	15.8022	16.9521	16.8195	16.3022	16.6388	16.1892	16.0298	16.4664	16.8589	17.0539	16.6379	17.5616	16.7172	15.2733	17.6804	16.9001	17.2273
P50136	Bckdha	55.9	2-oxoisovalerate dehydrogenase subunit alpha, mitochondrial (EC 1.2.4.4) (Branched-chain alpha-keto acid dehydrogenase E1 component alpha chain) (BCKDE1A) (BCKDH E1-alpha)	17.8648	18.0739	17.7904	17.6629	17.597	17.0971	17.878	16.8384	18.0488	17.2149	16.8248	17.2926	17.2448	16.3963	17.3469	17.3919	16.87	17.6256	17.5243	17.4943	17.5551	17.6867	17.0678	17.0197	16.2612	16.7332	15.8201	17.5485	16.5477	15.8437	16.8853
P50171	Hsd17b8	44.8	(3R)-3-hydroxyacyl-CoA dehydrogenase (EC 1.1.1.n12) (17-beta-hydroxysteroid dehydrogenase 8) (17-beta-HSD 8) (3-ketoacyl-[acyl-carrier-protein] reductase alpha subunit) (KAR alpha subunit) (3-oxoacyl-[acyl-carrier-protein] reductase) (Estradiol 17-beta-dehydrogenase 8) (EC 1.1.1.62) (Protein Ke6) (Ke-6) (Testosterone 17-beta-dehydrogenase 8) (EC 1.1.1.239)	18.4936	18.3853	18.4797	18.5312	18.8786	18.0829	18.619	17.9774	18.9478	18.0526	17.8771	17.5338	17.5948	17.584	18.4901	18.3505	18.048	18.7308	18.4454	18.4989	18.3801	18.3093	18.0326	17.5726	17.4765	17.6589	17.3211	17.5718	17.7594	17.3416	18.0979
P50228	Cxcl5	22	C-X-C motif chemokine 5 (Cytokine LIX) (Small-inducible cytokine B5) [Cleaved into: GCP-2(1-78); GCP-2(9-78)]	17.9157	18.1434	13.6036	14.0836	14.4659	13.5834	15.2056	15.3126	17.1653	14.276	14.466	16.6557	14.0921	14.6308	13.7167	13.9084	13.493	13.9799	14.279	13.9051	14.3222	13.9154	14.4521	14.533	14.5289	13.7162	13.3663	17.4445	13.6718	13.1771	14.4627
P50247	Ahcy	83.6	Adenosylhomocysteinase (AdoHcyase) (EC 3.3.1.1) (CUBP) (Liver copper-binding protein) (S-adenosyl-L-homocysteine hydrolase)	21.6823	21.6556	21.7249	21.6548	21.7392	21.5162	21.6861	21.7114	21.441	21.533	21.8338	22.0891	22.2016	22.0156	21.9659	21.6093	21.7678	21.6023	21.5877	21.4848	21.3403	21.5599	21.8819	21.9321	21.0053	21.9072	21.2356	21.9633	22.1547	21.5572	21.8529
P50284	Ltbr	54.9	Tumor necrosis factor receptor superfamily member 3 (Lymphotoxin-beta receptor)	16.4228	16.2026	16.1927	15.8122	16.5465	16.2627	16.351	16.7036	16.3487	16.679	16.9076	16.0993	17.5766	17.2998	16.5444	16.6779	16.441	16.476	16.5334	16.5521	16.5358	16.4387	16.7355	16.8828	16.1074	17.2443	16.8827	16.2837	17.0408	16.1162	17.0687
P50396	Gdi1	83.4	Rab GDP dissociation inhibitor alpha (Rab GDI alpha) (Guanosine diphosphate dissociation inhibitor 1) (GDI-1)	19.684	19.8716	19.7855	19.8831	19.7406	19.4519	19.426	19.3122	19.7472	19.3704	19.5023	19.9376	19.0934	19.567	19.5476	19.2591	19.1707	19.7922	19.2108	19.5029	19.2843	19.5078	19.1301	19.0107	18.9953	19.2097	18.5575	20.2712	19.0571	18.7671	19.6458
P50404	Sftpd	43	Pulmonary surfactant-associated protein D (PSP-D) (SP-D) (Lung surfactant protein D)	18.7287	18.067	18.3433	18.3849	18.2578	17.594	17.8966	17.6581	18.158	17.1356	16.9449	16.2633	18.0284	17.8332	18.0329	17.2255	15.5327	18.3372	17.3869	18.0012	17.4057	17.255	17.1866	18.4979	20.0765	17.9258	16.236	16.5451	18.3572	16.7945	19.1389
P50428	Arsa	32.8	Arylsulfatase A (ASA) (EC 3.1.6.8) (Cerebroside-sulfatase)	15.4695	15.8415	15.5124	15.6052	15.3308	15.7378	16.0186	16.0205	15.5655	15.297	16.0684	16.946	15.6756	16.1483	15.2696	16.3332	15.2218	15.889	15.1989	16.0064	16.3956	15.8578	15.856	16.4414	16.1638	15.8959	15.825	17.0909	15.3668	16.6707	16.5591
P50429	Arsb	21.7	Arylsulfatase B (ASB) (EC 3.1.6.12) (N-acetylgalactosamine-4-sulfatase) (G4S)	16.8826	16.9803	16.8129	16.8171	16.7979	16.6704	16.5257	14.9336	16.3004	14.858	14.9875	14.832	16.3131	15.2288	16.5053	16.5837	14.9573	16.7768	15.3184	16.3857	16.5719	14.9255	15.1422	14.7154	15.8201	14.823	14.9529	16.4541	14.7642	15.6814	14.691
P50431	Shmt1	68.6	Serine hydroxymethyltransferase, cytosolic (SHMT) (EC 2.1.2.1) (Glycine hydroxymethyltransferase) (Serine methylase)	19.2891	19.1247	19.3035	19.1609	19.2949	18.888	19.7349	19.1867	19.4261	19.3951	19.3898	19.3501	19.0869	19.2292	19.8179	19.5166	19.4064	19.4214	19.5779	19.4657	19.1589	19.6076	19.7867	19.233	18.0038	19.6029	18.6871	19.2031	19.5161	19.4169	18.5275
P50516	Atp6v1a	71.2	V-type proton ATPase catalytic subunit A (V-ATPase subunit A) (EC 7.1.2.2) (V-ATPase 69 kDa subunit) (Vacuolar proton pump subunit alpha)	20.1064	20.1044	20.2081	20.2788	20.1394	19.9644	19.9911	19.9991	20.0337	19.8559	20.0695	20.224	20.133	20.6097	19.787	20.0703	19.709	20.2864	19.9181	19.9912	19.9466	20.0264	19.843	20.5716	20.4229	20.3029	19.7881	20.566	20.1117	20.3395	20.4259
P50543	S100a11	93.9	Protein S100-A11 (Calgizzarin) (Endothelial monocyte-activating polypeptide) (EMAP) (Protein S100-C) (S100 calcium-binding protein A11)	23.5219	23.4489	23.4836	23.5426	23.1597	23.7421	23.5208	23.7343	23.372	23.6691	23.5033	23.3957	23.1431	23.5134	23.2611	23.4611	23.463	23.3739	23.4059	23.5051	23.2655	22.9961	23.5094	23.8206	23.0446	23.5592	23.9829	23.4265	23.0322	23.5106	23.4479
P50544	Acadvl	57.9	Very long-chain specific acyl-CoA dehydrogenase, mitochondrial (EC 1.3.8.9) (MVLCAD) (VLCAD)	19.4834	19.5609	19.4533	19.5231	19.2099	18.6049	19.1497	18.8445	18.937	18.7853	18.9047	18.6559	18.7501	18.7463	18.3604	19.1269	18.5686	19.2064	19.0392	19.1322	19.0296	19.0348	18.8532	18.887	19.9367	18.7569	19.2277	17.9395	18.6262	18.5494	18.8237
P50580	Pa2g4	75.6	Proliferation-associated protein 2G4 (IRES-specific cellular trans-acting factor 45 kDa) (ITAF45) (Mpp1) (Proliferation-associated protein 1) (Protein p38-2G4)	21.1646	21.198	21.0749	21.062	21.3451	20.8195	21.4977	21.2626	21.3574	21.4298	20.9466	21.2006	21.3687	20.9089	21.3308	21.4298	21.3448	21.2409	21.2483	21.1857	21.2275	21.2633	21.4654	20.9859	21.5386	21.1181	21.6297	20.5235	21.4181	21.4536	20.9104
P50637	Tspo	58	Translocator protein (Mitochondrial benzodiazepine receptor) (PKBS) (Peripheral-type benzodiazepine receptor) (PBR)	15.2147	15.6803	14.6358	14.3602	15.1028	15.5752	14.5799	15.3441	16.0279	14.0493	15.6992	14.1812	13.87	16.3009	15.4357	15.033	14.037	14.0074	14.2756	14.0499	15.6365	15.0315	14.1146	14.1481	13.8851	13.9695	14.3592	16.1356	13.8416	14.0972	13.9965
P51125	Cast	54.3	Calpastatin (Calpain inhibitor)	19.8487	19.8259	19.834	19.9573	19.9308	19.9574	19.5085	20.0492	19.5893	19.7595	19.2508	19.5193	18.6514	19.6833	19.5829	19.4537	19.9946	19.891	19.6107	20.0406	20.1469	19.8246	19.8654	19.3848	19.9575	19.3504	20.4415	20.0995	18.9912	20.069	18.9108
P51141	Dvl1	23.6	Segment polarity protein dishevelled homolog DVL-1 (Dishevelled-1) (DSH homolog 1)	14.7462	14.4157	14.9208	14.8182	14.4718	15.5206	14.484	15.1304	14.8874	14.9855	14.2385	14.8413	14.882	14.9639	15.3554	14.7501	15.0531	14.8048	14.877	14.9622	14.7171	14.9771	14.8385	15.1573	15.371	15.0045	15.7929	14.789	15.0836	15.4247	15.0238
P51150	Rab7a	82.1	Ras-related protein Rab-7a (EC 3.6.5.2)	20.5319	20.6514	20.5306	20.4258	20.7264	20.6143	20.5376	20.2292	20.6625	20.7186	20.5427	20.6923	20.4603	20.7231	20.8602	20.4685	20.6185	20.5348	21.1629	20.5808	20.5	20.6239	20.9038	20.4092	19.6306	20.6424	19.8666	20.9642	20.0874	19.8348	20.4279
P51163	Uros	42.3	Uroporphyrinogen-III synthase (UROIIIS) (UROS) (EC 4.2.1.75) (Hydroxymethylbilane hydrolyase [cyclizing]) (Uroporphyrinogen-III cosynthase)	16.7724	16.7408	16.8785	16.6886	16.4974	15.7936	16.4629	15.7574	16.2594	15.7417	17.038	15.9198	16.8051	15.6035	15.6763	16.1545	15.2423	16.3465	16.1093	16.2013	15.8859	16.3264	15.9077	15.9007	15.5455	16.0545	14.8194	15.1718	15.8229	14.8227	16.5126
P51175	Ppox	60.8	Protoporphyrinogen oxidase (PPO) (EC 1.3.3.4)	17.6552	17.7519	17.6181	17.5347	17.7762	17.4174	17.5466	17.0546	17.8975	17.1747	17.2364	16.5325	17.1316	16.5341	17.2453	17.3432	16.9311	17.565	17.3587	17.4198	17.2423	17.4466	17.1505	16.5241	16.322	16.3736	15.8807	16.9477	17.1186	16.0814	17.4589
P51410	Rpl9	67.2	60S ribosomal protein L9	22.5605	22.5592	22.4248	22.6717	22.3365	22.4314	22.5857	22.7176	22.5512	22.5417	22.5664	22.4314	22.7626	22.8381	22.3538	22.5865	22.6648	22.386	22.4954	22.4529	22.6163	22.5576	22.701	22.5743	21.9273	22.6039	21.8599	22.549	22.5893	21.6155	22.2216
P51432	Plcb3	55.9	1-phosphatidylinositol 4,5-bisphosphate phosphodiesterase beta-3 (EC 3.1.4.11) (Phosphoinositide phospholipase C-beta-3) (Phospholipase C-beta-3) (PLC-beta-3)	18.1373	18.0058	18.0414	18.1956	18.2971	19.5022	18.2688	18.702	18.4117	18.8414	18.8897	18.2896	18.8396	19.1811	19.302	18.4068	19.3624	18.2301	18.9777	18.2822	18.4658	18.2596	19.3977	18.648	18.4222	18.9175	19.252	18.6342	18.8502	19.3539	18.4366
P51480	Cdkn2a	39.3	Cyclin-dependent kinase inhibitor 2A (Cyclin-dependent kinase 4 inhibitor A) (CDK4I) (p16-INK4a) (p16-INK4)	16.8355	16.9597	16.5767	16.2831	14.6605	14.8069	14.6213	15.7747	16.3337	14.6272	14.5943	14.5139	14.6051	14.8026	14.8118	16.5511	14.7194	16.4594	14.7299	16.8081	16.3708	16.8086	14.7642	14.6803	15.8111	16.1848	14.502	14.4551	14.7614	14.5093	14.2504
P51569	Gla	28.9	Alpha-galactosidase A (EC 3.2.1.22) (Alpha-D-galactosidase A) (Alpha-D-galactoside galactohydrolase) (Galactosylgalactosylglucosylceramidase GLA) (EC 3.2.1.47) (Melibiase)	17.6723	17.8982	17.8227	17.7087	17.5152	17.1718	17.4483	17.3889	17.6451	17.0308	17.6047	17.5918	17.4286	17.9291	17.6211	17.699	16.8685	17.4093	17.3785	17.5485	17.344	17.3209	17.0899	18.1402	17.2257	17.4859	17.4663	17.3213	16.9236	15.5099	17.5931
P51612	Xpc	17.3	DNA repair protein complementing XP-C cells homolog (Xeroderma pigmentosum group C-complementing protein homolog) (p125)	14.1187	14.1189	15.5272	15.5425	15.3029	14.3681	15.3545	15.4215	14.2144	13.9005	14.0919	14.9735	15.2143	15.1889	14.1203	15.1087	15.1303	15.4471	14.8902	15.1216	15.1411	14.8538	14.247	15.0407	15.8825	15.1296	14.2538	14.2032	15.598	15.3567	15.1781
[truncated: 5,731 more rows]

## Sheet: EpCAM+Tumour  vs Normal
logFC	AveExpr	t	P.Value	adj.P.Val	B	Protein.ID	count	sca.t	sca.P.Value	sca.adj.pval	Gene.names
-4.06463	14.5166	-42.2915	3.65852e-11	1.24097e-07	15.0476	Q9D2I5	3	-39.8259	1.2872e-11	6.09774e-08	Armc9
[truncated: 6,783 more rows]

## Sheet: EpCAM+Primary vs Glandular Met
logFC	AveExpr	t	P.Value	adj.P.Val	B	Protein.ID	count	sca.t	sca.P.Value	sca.adj.pval	Gene.names
[truncated: 6,784 more rows]

[truncated: 7 more sheets: EpCAM+Primary vs Solid Met, PrimaryEpCAM+ vs GlanduarEpCAM-, PrimaryEpcam+ vs SolidEpCAM-, GlandularMet vs SolidMet, GlandularEpcam- vs SolidEpcam-, SolidEpcam- vs GlandularMet, SolidEpcam- vs SolidMet]
